# Supplementary material for: Identification and association mapping of sources of stem rust resistance in the wild barley diversity panel effective against virulent isolates from the Pacific Northwest
Source: G3 (Bethesda). 2025 Dec 20;16(3):jkaf300. doi: 10.1093/g3journal/jkaf300 (PMC12958803; doi:10.1093/g3journal/jkaf300)
Supplement: jkaf300_Supplementary_Data [file jkaf300_supplementary_data.zip › Supplementary_Table_S1_G3-2025-405973.xlsx]

## Sheet: Sheet1
Index	WBDC Accessions	Country of origin
1	WBDC 001	Syria
2	WBDC 002	Syria
3	WBDC 004	Syria
4	WBDC 005	Jordan
5	WBDC 006	Jordan
6	WBDC 007	Jordan
7	WBDC 008	Jordan
8	WBDC 009	Jordan
9	WBDC 010	Afghanistan
10	WBDC 011	Iraq
11	WBDC 012	Afghanistan
12	WBDC 013	Iraq
13	WBDC 014	Afghanistan
14	WBDC 015	Afghanistan
15	WBDC 016	Iran
16	WBDC 017	Syria
17	WBDC 018	Afghanistan
18	WBDC 019	Iran
19	WBDC 020	Turkey
20	WBDC 021	Iraq
21	WBDC 022	Turkey
22	WBDC 023	Iran
23	WBDC 024	Iran
24	WBDC 025	Pakistan
25	WBDC 026	Tajikistan
26	WBDC 027	Azerbaijan
27	WBDC 028	Israel
28	WBDC 029	Israel
29	WBDC 030	Israel
30	WBDC 031	Israel
31	WBDC 032	Israel
32	WBDC 033	Israel
33	WBDC 034	Israel
34	WBDC 035	Israel
35	WBDC 036	Afghanistan
36	WBDC 037	Israel
37	WBDC 038	Israel
38	WBDC 039	Jordan
39	WBDC 040	Israel
40	WBDC 041	Israel
41	WBDC 042	Israel
42	WBDC 043	Israel
43	WBDC 044	Israel
44	WBDC 045	Jordan
45	WBDC 046	Jordan
46	WBDC 047	Jordan
47	WBDC 048	Turkey
48	WBDC 049	Turkey
49	WBDC 050	Syria
50	WBDC 051	Syria
51	WBDC 052	Jordan
52	WBDC 053	Pakistan
53	WBDC 054	Syria
54	WBDC 055	Syria
55	WBDC 056	Turkey
56	WBDC 057	Syria
57	WBDC 058	Cyprus
58	WBDC 059	Cyprus
59	WBDC 060	Egypt
60	WBDC 061	Syria
61	WBDC 062	Syria
62	WBDC 063	Syria
63	WBDC 064	Syria
64	WBDC 065	Syria
65	WBDC 066	Syria
66	WBDC 067	Syria
67	WBDC 068	Syria
68	WBDC 069	Syria
69	WBDC 070	Syria
70	WBDC 072	Libya
71	WBDC 073	Libya
72	WBDC 074	Libya
73	WBDC 075	Libya
74	WBDC 078	Syria
75	WBDC 079	Jordan
76	WBDC 080	Jordan
77	WBDC 081	Jordan
78	WBDC 082	Jordan
79	WBDC 083	Jordan
80	WBDC 085	Jordan
81	WBDC 089	Jordan
82	WBDC 092	Jordan
83	WBDC 093	Jordan
84	WBDC 094	Jordan
85	WBDC 095	Jordan
86	WBDC 097	Jordan
87	WBDC 100	Jordan
88	WBDC 101	Jordan
89	WBDC 102	Jordan
90	WBDC 103	Jordan
91	WBDC 104	Jordan
92	WBDC 105	Jordan
93	WBDC 106	Syria
94	WBDC 107	Syria
95	WBDC 108	Syria
96	WBDC 109	Syria
97	WBDC 110	Syria
98	WBDC 111	Syria
99	WBDC 112	Syria
100	WBDC 113	Turkmenistan
101	WBDC 115	Turkmenistan
102	WBDC 116	Turkmenistan
103	WBDC 117	Turkmenistan
104	WBDC 119	Uzbekistan
105	WBDC 120	Tajikistan
106	WBDC 121	Iran
107	WBDC 122	Iran
108	WBDC 123	Iran
109	WBDC 124	Iran
110	WBDC 125	Uzbekistan
111	WBDC 126	Lebanon
112	WBDC 127	Syria
113	WBDC 128	Syria
114	WBDC 129	Syria
115	WBDC 130	Syria
116	WBDC 131	Syria
117	WBDC 132	Lebanon
118	WBDC 133	Lebanon
119	WBDC 134	Lebanon
120	WBDC 135	Lebanon
121	WBDC 136	Lebanon
122	WBDC 137	Lebanon
123	WBDC 138	Lebanon
124	WBDC 139	Lebanon
125	WBDC 140	Lebanon
126	WBDC 141	Lebanon
127	WBDC 142	Lebanon
128	WBDC 143	Lebanon
129	WBDC 145	Lebanon
130	WBDC 146	Iran
131	WBDC 147	Iran
132	WBDC 148	Iran
133	WBDC 149	Iran
134	WBDC 150	Iran
135	WBDC 151	Syria
136	WBDC 152	Iran
137	WBDC 153	Iran
138	WBDC 154	Iraq
139	WBDC 155	Iraq
140	WBDC 156	Iraq
141	WBDC 157	Iraq
142	WBDC 158	Iraq
143	WBDC 159	Syria
144	WBDC 160	Syria
145	WBDC 161	Syria
146	WBDC 164	Syria
147	WBDC 165	Syria
148	WBDC 166	Syria
149	WBDC 167	Syria
150	WBDC 168	Lebanon
151	WBDC 169	Lebanon
152	WBDC 170	Lebanon
153	WBDC 171	Lebanon
154	WBDC 172	Iran
155	WBDC 173	Iran
156	WBDC 174	Iran
157	WBDC 175	Iran
158	WBDC 177	Iraq
159	WBDC 178	Iraq
160	WBDC 179	Libya
161	WBDC 180	Libya
162	WBDC 181	Jordan
163	WBDC 182	Jordan
164	WBDC 183	Jordan
165	WBDC 184	Libya
166	WBDC 185	Libya
167	WBDC 186	Turkey
168	WBDC 187	Turkey
169	WBDC 188	Turkey
170	WBDC 189	Turkey
171	WBDC 190	Turkey
172	WBDC 191	Turkey
173	WBDC 192	Turkey
174	WBDC 193	Turkey
175	WBDC 194	Turkey
176	WBDC 195	Turkey
177	WBDC 196	Turkey
178	WBDC 197	Syria
179	WBDC 198	Syria
180	WBDC 199	Syria
181	WBDC 200	Syria
182	WBDC 201	Syria
183	WBDC 202	Syria
184	WBDC 203	Syria
185	WBDC 204	Turkmenistan
186	WBDC 205	Russia
187	WBDC 206	Syria
188	WBDC 207	Uzbekistan
189	WBDC 208	Uzbekistan
190	WBDC 209	Uzbekistan
191	WBDC 210	Uzbekistan
192	WBDC 211	Uzbekistan
193	WBDC 212	Uzbekistan
194	WBDC 213	Uzbekistan
195	WBDC 214	Uzbekistan
196	WBDC 215	Turkmenistan
197	WBDC 216	Turkmenistan
198	WBDC 217	Armenia
199	WBDC 218	Kazakhstan
200	WBDC 219	Kazakhstan
201	WBDC 220	Kazakhstan
202	WBDC 221	Tajikistan
203	WBDC 222	Tajikistan
204	WBDC 223	Tajikistan
205	WBDC 224	Tajikistan
206	WBDC 225	Tajikistan
207	WBDC 227	Azerbaijan
208	WBDC 228	Azerbaijan
209	WBDC 229	Azerbaijan
210	WBDC 230	Azerbaijan
211	WBDC 231	Azerbaijan
212	WBDC 232	Azerbaijan
213	WBDC 233	Afghanistan
214	WBDC 234	Cyprus
215	WBDC 235	Jordan
216	WBDC 236	Jordan
217	WBDC 237	Jordan
218	WBDC 238	Jordan
219	WBDC 240	Jordan
220	WBDC 241	Jordan
221	WBDC 242	Jordan
222	WBDC 243	Jordan
223	WBDC 244	Jordan
224	WBDC 245	Jordan
225	WBDC 246	Jordan
226	WBDC 247	Jordan
227	WBDC 248	Jordan
228	WBDC 250	Jordan
229	WBDC 252	Jordan
230	WBDC 253	Jordan
231	WBDC 254	Jordan
232	WBDC 255	Jordan
233	WBDC 256	Jordan
234	WBDC 257	Jordan
235	WBDC 258	Jordan
236	WBDC 259	Jordan
237	WBDC 260	Jordan
238	WBDC 261	Jordan
239	WBDC 262	Jordan
240	WBDC 263	Jordan
241	WBDC 265	Jordan
242	WBDC 266	Jordan
243	WBDC 267	Jordan
244	WBDC 268	Jordan
245	WBDC 269	Lebanon
246	WBDC 270	Israel
247	WBDC 271	Israel
248	WBDC 274	Israel
249	WBDC 275	Israel
250	WBDC 276	Israel
251	WBDC 277	Israel
252	WBDC 278	Israel
253	WBDC 279	Israel
254	WBDC 280	Israel
255	WBDC 281	Israel
256	WBDC 282	Israel
257	WBDC 283	Israel
258	WBDC 284	Israel
259	WBDC 285	Israel
260	WBDC 286	Israel
261	WBDC 287	Israel
262	WBDC 288	Israel
263	WBDC 289	Israel
264	WBDC 290	Israel
265	WBDC 291	Israel
266	WBDC 292	Israel
267	WBDC 293	Israel
268	WBDC 294	Israel
269	WBDC 295	Syria
270	WBDC 296	Syria
271	WBDC 297	Syria
272	WBDC 298	Syria
273	WBDC 299	Syria
274	WBDC 300	Syria
275	WBDC 302	Syria
276	WBDC 303	Syria
277	WBDC 304	Syria
278	WBDC 305	Syria
279	WBDC 306	Syria
280	WBDC 307	Syria
281	WBDC 308	Syria
282	WBDC 309	Syria
283	WBDC 310	Syria
284	WBDC 311	Syria
285	WBDC 312	Syria
286	WBDC 314	Syria
287	WBDC 315	Syria
288	WBDC 316	Syria
289	WBDC 317	Syria
290	WBDC 318	Syria
291	WBDC 319	Syria
292	WBDC 320	Syria
293	WBDC 323	Turkmenistan
294	WBDC 324	Turkmenistan
295	WBDC 326	Turkmenistan
296	WBDC 329	Turkmenistan
297	WBDC 330	Turkmenistan
298	WBDC 331	Turkmenistan
299	WBDC 332	Turkmenistan
300	WBDC 333	Turkmenistan
301	WBDC 334	Turkmenistan
302	WBDC 335	Turkmenistan
303	WBDC 336	Turkmenistan
304	WBDC 337	Turkey
305	WBDC 338	Turkey
306	WBDC 340	Turkey
307	WBDC 341	Turkey
308	WBDC 342	Turkey
309	WBDC 343	Turkey
310	WBDC 344	Turkey
311	WBDC 345	Uzbekistan
312	WBDC 346	Uzbekistan
313	WBDC 347	Uzbekistan
314	WBDC 348	Israel
315	WBDC 349	Israel
316	WBDC 350	Israel
317	WBDC 354	Israel
318	WBDC 355	Transcaucasus region
