# Supplementary material for: Identification and association mapping of sources of stem rust resistance in the wild barley diversity panel effective against virulent isolates from the Pacific Northwest
Source: G3 (Bethesda). 2025 Dec 20;16(3):jkaf300. doi: 10.1093/g3journal/jkaf300 (PMC12958803; doi:10.1093/g3journal/jkaf300)
Supplement: jkaf300_Supplementary_Data [file jkaf300_supplementary_data.zip › Supplementary_Table_S2_G3-2025-405973.xlsx]

## Sheet: Sheet1
Accession	R-gene	Local PNW Pgt Isolates
Barley		MoPu6	Mopu4	Psp8	Lsp21	Brcx6
CIho15773	Rpg1	S	S	S	S	S
CIho 7124	Rpg2	S	S	S	S	S
PI 382313	Rpg3	S	S	S	S	S
HQ-1	Rpg4/5	R	R	S	S	S
PI 584766	Rpg1 & Rpg5	R	R	S	S	R
GSHO103	rpg8	S	S	S	S	S
