# Supplementary material for: Identification and association mapping of sources of stem rust resistance in the wild barley diversity panel effective against virulent isolates from the Pacific Northwest
Source: G3 (Bethesda). 2025 Dec 20;16(3):jkaf300. doi: 10.1093/g3journal/jkaf300 (PMC12958803; doi:10.1093/g3journal/jkaf300)
Supplement: jkaf300_Supplementary_Data [file jkaf300_supplementary_data.zip › Supplementary_Table_S3_G3-2025-405973.xlsx]

## Sheet: WBDC_Phenotypes
Index	Accession	Average_CI_Round 1	Average_CI_Round 2	Average_CI_Round 3	Average_CI
1	WBDC-001	3.375	3.30833		3.34167
2	WBDC-002	2.75	2.75		2.75
3	WBDC-004	3.20833	3.20833		3.20833
5	WBDC-006	4	4		4
6	WBDC-007	3.375	.	4	3.6875
7	WBDC-008	3.8	3.75		3.775
8	WBDC-009	3.86667	3.69167		3.77917
9	WBDC-010	3.73333	3.3125		3.52292
10	WBDC-011	3.65833	3.70833		3.68333
11	WBDC-012	3.54167	2.83333		3.1875
12	WBDC-013	2.9375	2.45		2.69375
14	WBDC-015	3.825	2.75		3.2875
15	WBDC-016	4	3.65833		3.82917
16	WBDC-017	2.75	2.75		2.75
17	WBDC-018	4	4		4
18	WBDC-019	3.625	4		3.8125
19	WBDC-020	2.45	2.75		2.6
20	WBDC-021	2.85833	2.95833		2.90833
21	WBDC-022	.	3.125	3.1875	3.15625
22	WBDC-023	4	3.825		3.9125
23	WBDC-024	4	3.25		3.625
24	WBDC-025	4.5	3.6	4	4.03333
25	WBDC-026	3.9375	.	3.19	3.56375
27	WBDC-029	3.6875	3.30833		3.49792
28	WBDC-030	3.78333	3.53333		3.65833
29	WBDC-031	4.125	.	4.17	4.1475
30	WBDC-032	3.375	3.375		3.375
31	WBDC-033	3.58333	3.08333		3.33333
32	WBDC-034	3.29167	3.1875		3.23958
33	WBDC-035	2.95833	2.91667		2.9375
35	WBDC-038	3.91667	3.54167		3.72917
36	WBDC-040	3.4875	3.61667		3.55208
37	WBDC-041	3.75	4		3.875
38	WBDC-042	4	3.2125		3.60625
39	WBDC-043	3.46667	3.65833		3.5625
40	WBDC-044	3.61667	3.33333		3.475
41	WBDC-045	3.25	3.08333		3.16667
42	WBDC-046	.	3.6875	4.13	3.90875
43	WBDC-048	3.125	2.95833		3.04167
44	WBDC-049	3.71667	4.03333		3.875
45	WBDC-051	4.3125	.	4.5	4.40625
46	WBDC-052	3.9375	3.75		3.84375
47	WBDC-053	4	4.16667		4.08333
48	WBDC-054	3.58333	3.36667		3.475
49	WBDC-055	3.375	2.55		2.9625
50	WBDC-056	.	3.125	4.13	3.6275
51	WBDC-057	.	3.375	3.92	3.6475
52	WBDC-058	3.3125	3.7		3.50625
53	WBDC-060	4	4.04167		4.02083
54	WBDC-061	3.20833	3.08333		3.14583
55	WBDC-062	4.5	3.91667		4.20833
56	WBDC-063	4.125	3.8		3.9625
57	WBDC-064	3.86667	3.33333		3.6
58	WBDC-066	4	3.79167		3.89583
59	WBDC-067	3.5	3.5		3.5
60	WBDC-068	4	4.25		4.125
61	WBDC-070	3.45	3.6875		3.56875
62	WBDC-072	3.29167	3.95833		3.625
63	WBDC-073	4.125	3.375		3.75
64	WBDC-074	3.66667	3.25		3.45833
65	WBDC-075	3.58333	3.8		3.69167
66	WBDC-078	3.38	.	4.17	3.775
67	WBDC-079	3.8625	3.25		3.55625
68	WBDC-082	3.61667	3.40833		3.5125
69	WBDC-083	3.95833	3.58333		3.77083
70	WBDC-085	3.375	3.625		3.5
71	WBDC-089	3.53333	3.29167		3.4125
72	WBDC-092	4	3.375		3.6875
73	WBDC-093	4.0625	.	3.75	3.90625
74	WBDC-094	0.5	0.625		0.5625
75	WBDC-095	3.875	3.33333		3.60417
76	WBDC-097	3.875	3.375		3.625
77	WBDC-100	4	3.375		3.6875
78	WBDC-101	4	3.33333		3.66667
79	WBDC-104	3.86667	3.28333		3.575
80	WBDC-105	2.91667	2.73333		2.825
81	WBDC-106	4	3.375		3.6875
82	WBDC-107	3.4	3.5		3.45
83	WBDC-108	3.125	3		3.0625
84	WBDC-109	3.9375	3.5		3.71875
85	WBDC-110	3.6875	3.45		3.56875
86	WBDC-111	3.20833	3		3.10417
87	WBDC-112	3.125	3.1		3.1125
88	WBDC-113	3.125	2.875		3
89	WBDC-115	3.90833	4		3.95417
90	WBDC-116	3.83333	3.18333		3.50833
91	WBDC-117	3.45833	3.1625		3.31042
92	WBDC-119	2.85	2.43333		2.64167
93	WBDC-120	2.45	2.00833		2.22917
94	WBDC-121	4	3.625		3.8125
95	WBDC-122	3.825	3.6875		3.75625
96	WBDC-123	2.0375	2.15		2.09375
97	WBDC-125	4	3.79167		3.89583
98	WBDC-126	3.79167	3.25		3.52083
99	WBDC-127	4	3.375		3.6875
100	WBDC-128	3.04167	2.83333		2.9375
101	WBDC-129	.	3.6	3.46	3.53
102	WBDC-130	4	4.0625		4.03125
103	WBDC-132	3.45	3.0625		3.25625
104	WBDC-133	4.04167	4.08333		4.0625
105	WBDC-134	3.95833	3.79167		3.875
106	WBDC-136	3.40833	3.5		3.45417
107	WBDC-137	3.325		4	3.6625
108	WBDC-138	.	2.75	2.3	2.525
109	WBDC-139	3.58333	3.5		3.54167
110	WBDC-140	4	2.81667		3.40833
111	WBDC-142	3.875	2.9375		3.40625
112	WBDC-143	3.8	3.05		3.425
113	WBDC-145	3.425	3.2125		3.31875
114	WBDC-146	3.875	3.5		3.6875
115	WBDC-147	4	3.575		3.7875
116	WBDC-148	4.33333	3.79167		4.0625
117	WBDC-149	3.95833	3.625		3.79167
118	WBDC-150	4.16667	3.83333		4
119	WBDC-151	3.58333	3.41667		3.5
120	WBDC-152	3.5625	3.375		3.46875
121	WBDC-153	4	3.7		3.85
122	WBDC-155	3.83333	3.58333		3.70833
123	WBDC-156	4	3.45833		3.72917
124	WBDC-157	2.45	1.93333		2.19167
125	WBDC-159	3.9375	3.45833		3.69792
126	WBDC-160	4.04167	.	3.71	3.87583
127	WBDC-161	3.3	3.5625		3.43125
128	WBDC-164	4	3.41667		3.70833
129	WBDC-165	3.4375	3.16667		3.30208
130	WBDC-167	3.71667	3.5		3.60833
131	WBDC-168	4.075	3.375	4.13	3.86
132	WBDC-169	3.91667	3.625		3.77083
133	WBDC-170	3	2.75		2.875
134	WBDC-171	3.70833	2.975		3.34167
135	WBDC-172	4.20833	3.90833		4.05833
136	WBDC-173	2.05	2.45		2.25
137	WBDC-174	4.3125	3.9375		4.125
138	WBDC-175	3.95833	3.69167		3.825
139	WBDC-177	4	3.25		3.625
140	WBDC-178	3.08333	2.91667		3
141	WBDC-179	4.04167	3.45		3.74583
142	WBDC-180	3.25	3.125		3.1875
143	WBDC-181	2.83333	3.04167		2.9375
144	WBDC-182	4.16667	4		4.08333
145	WBDC-183	4.20833	3.46667		3.8375
146	WBDC-184	3.95833	3.04167	3.94	3.64667
147	WBDC-185	4	3.125	3.09	3.405
148	WBDC-186	4.33333	3.75		4.04167
149	WBDC-187	3.575	3.525		3.55
150	WBDC-188	3.95833	3.45833		3.70833
151	WBDC-189	3.625	3.625		3.625
152	WBDC-190	3.8125	3.5625		3.6875
153	WBDC-191	.	3.20833	3.39	3.29917
154	WBDC-192	3.38333	3.20833		3.29583
155	WBDC-193	4.20833	3.33333		3.77083
156	WBDC-194	4.04167	3.8		3.92083
157	WBDC-195	4	3.6		3.8
158	WBDC-196	3.49167	3.25		3.37083
159	WBDC-197	3.8	3.3625		3.58125
160	WBDC-198	4	3.53333		3.76667
161	WBDC-199	4.375	3.65833		4.01667
162	WBDC-200	3.29167	2.9375		3.11458
163	WBDC-201	3.08333	3.08333		3.08333
164	WBDC-202	3.86667	3.125		3.49583
165	WBDC-203	3.9375	3.5		3.71875
166	WBDC-204	3.20833	3.4375		3.32292
167	WBDC-205	4.25	3.61667		3.93333
168	WBDC-206	3.625	3.625		3.625
169	WBDC-207	4	3.5		3.75
170	WBDC-208	3.3875	3.19167		3.28958
171	WBDC-209	.	2.94	3.38	3.16
172	WBDC-210	.	4	2.75	3.375
173	WBDC-211	3.58333	3.25		3.41667
174	WBDC-212	3.55	3.33333		3.44167
175	WBDC-213	2.08333	2.83333		2.45833
176	WBDC-214	2.73333	2.2		2.46667
177	WBDC-215	3.585	3.375		3.48
178	WBDC-216	3.18333	2.75		2.96667
179	WBDC-217	3.86667	3.41667		3.64167
180	WBDC-219	3.91667	3.875		3.89583
181	WBDC-220	3.4875	3.375		3.43125
182	WBDC-221	3.29167	3.2125		3.25208
183	WBDC-223	3.5125	3.5625		3.5375
184	WBDC-224	3.625	3.625		3.625
185	WBDC-228	4	3.125	3.5	3.54167
186	WBDC-231	3.86667	3.33333		3.6
187	WBDC-232	3.825	3.325		3.575
188	WBDC-233	4.0625	3.71667		3.88958
189	WBDC-234	3.625	3.18333		3.40417
190	WBDC-236	3.625	.	3.13	3.3775
191	WBDC-238	0.5	0.625		0.5625
192	WBDC-240	3.8125	3.875		3.84375
193	WBDC-241	3.86667	3.55		3.70833
194	WBDC-242	4.04167	3.825		3.93333
195	WBDC-243	2.6	2.65		2.625
196	WBDC-244	3.65833	3.25		3.45417
197	WBDC-245	3.875	3.875		3.875
198	WBDC-246	2.875	2.73333		2.80417
199	WBDC-247	3.65833	3.625		3.64167
200	WBDC-248	3.875	3.375		3.625
201	WBDC-250	3.875	3.83333		3.85417
202	WBDC-253	2.875	2.95833		2.91667
203	WBDC-254	4.04167	3.99167		4.01667
204	WBDC-255	2.95833	3.14167		3.05
205	WBDC-256	4.04167	3.75833		3.9
206	WBDC-257	3.5	3.375		3.4375
207	WBDC-258	4	.	3.71	3.855
208	WBDC-260	2.875	2.83333		2.85417
209	WBDC-265	4.1875	3.6875		3.9375
210	WBDC-266	3.75	3.29167		3.52083
211	WBDC-267	3.08333	3.01667		3.05
212	WBDC-268	4	4		4
213	WBDC-269	3.45833	3.5625		3.51042
214	WBDC-270	3.825	3.625		3.725
215	WBDC-271	3.75	3.8		3.775
216	WBDC-274	3.45	3.7375		3.59375
217	WBDC-275	3.55	2.9375		3.24375
218	WBDC-276	3.6875	3.125		3.40625
219	WBDC-277	3.45	3.5		3.475
220	WBDC-278	4	4		4
221	WBDC-279	3.79167	3.575		3.68333
222	WBDC-281	3.25	3.95833		3.60417
223	WBDC-282	4.33333	4		4.16667
224	WBDC-283	3.125	3.4875		3.30625
225	WBDC-284	3.9375	3.3125		3.625
227	WBDC-286	3.91667	3.4		3.65833
228	WBDC-287	3.65833	3.65833		3.65833
229	WBDC-288	3.125	3.01667		3.07083
230	WBDC-289	3.2	3.20833		3.20417
231	WBDC-290	3.21667	3		3.10833
232	WBDC-291	3.45833	2.9375		3.19792
233	WBDC-292	3.58333	3.36667		3.475
234	WBDC-293	3.21667	2.975		3.09583
235	WBDC-294	3.29167	3.25		3.27083
236	WBDC-295	3.875	3.6875		3.78125
237	WBDC-296	4	3.5625		3.78125
238	WBDC-297	3.9375	3.875		3.90625
239	WBDC-298	3.375	3.875		3.625
240	WBDC-299	4	3.875		3.9375
241	WBDC-300	4	.	3.44	3.72
242	WBDC-302	3	3.04167		3.02083
243	WBDC-303	3.825	3.54167		3.68333
244	WBDC-304	3.5	3.8		3.65
245	WBDC-305	3.875	2.65	3.29	3.27167
246	WBDC-306	3.825	3.18333		3.50417
247	WBDC-307	4	4		4
248	WBDC-308	3.65833	3.8		3.72917
249	WBDC-309	4.04167	3.65833		3.85
250	WBDC-311	3.13333	2.975		3.05417
251	WBDC-312	3.8	3.45833		3.62917
252	WBDC-314	4.08333	3.75		3.91667
253	WBDC-315	.	3.55	3.54	3.545
254	WBDC-317	3.9375	3.5		3.71875
255	WBDC-318	3.95833	3.75		3.85417
256	WBDC-319	3.625	3.2		3.4125
257	WBDC-320	4	.	3.94	3.97
258	WBDC-323	3.86667	3.29167		3.57917
259	WBDC-324	4	4		4
260	WBDC-326	3.125	2.175		2.65
261	WBDC-329	4.16667	3.775	3.88	3.94056
262	WBDC-330	2.35	2.45		2.4
263	WBDC-331	.	3.175	3.92	3.5475
264	WBDC-332	2.15	2.6		2.375
265	WBDC-333	3.225	3	3.44	3.22167
266	WBDC-335	3.95833	3.29167		3.625
267	WBDC-336	3.7	3.04167		3.37083
268	WBDC-337	3.86667	3.16667		3.51667
269	WBDC-338	4	3.79167		3.89583
270	WBDC-340	4.04167	3.6		3.82083
271	WBDC-341	4	.	3.49	3.745
272	WBDC-342	4.0625	3.8		3.93125
273	WBDC-343	3.70833	3.61667		3.6625
274	WBDC-344	4.375	3.86667		4.12083
275	WBDC-345	4	3.125	3.56	3.56167
276	WBDC-346	4	3.65833		3.82917
277	WBDC-347	3.8	3.9375		3.86875
278	WBDC-348	3.825	3.29167		3.55833
279	WBDC-349	3.5625	3.125		3.34375
280	WBDC-350	4	3.45		3.725
281	WBDC-354	3.73333	3.36667		3.55
282	WBDC-355	3.8	3.4375		3.61875
283	Morex	3.25	3.41667	3.33333	3.33333
284	Steptoe	3.3	3.08333		3.19167
285	Q21861	3	2.85		2.925
286	Elliot	2.875	2.85833		2.86667
287	DH-160748	2.75	2.75	2.75	2.75
