# Supplementary material for: Identification and association mapping of sources of stem rust resistance in the wild barley diversity panel effective against virulent isolates from the Pacific Northwest
Source: G3 (Bethesda). 2025 Dec 20;16(3):jkaf300. doi: 10.1093/g3journal/jkaf300 (PMC12958803; doi:10.1093/g3journal/jkaf300)
Supplement: jkaf300_Supplementary_Data [file jkaf300_supplementary_data.zip › Supplementary_Table_S4_G3-2025-405973.xlsx]

## Sheet: Gapit Results Table S4
SNP	Chr	Pos	P.value	nobs	H&B.P.Value	Effect
S1H_44509	1H	44509	0.959719	0.00110246	0.999032	0.256318
S1H_44515	1H	44515	0.604218	-0.0196324	0.997453	0.0722022
S1H_51861	1H	51861	0.0873727	0.0330647	0.982298	0.393502
S1H_51895	1H	51895	0.0445425	-0.0444222	0.982298	0.267148
S1H_51926	1H	51926	0.355973	0.0185811	0.994557	0.386282
S1H_263584	1H	263584	0.176557	0.0255257	0.982298	0.431408
S1H_263596	1H	263596	0.298824	-0.0409747	0.991068	0.0685921
S1H_270555	1H	270555	0.797513	0.00812144	0.998848	0.101083
S1H_270595	1H	270595	0.889722	-0.00335002	0.998848	0.169675
S1H_277624	1H	277624	0.190042	0.0432939	0.982298	0.0794224
S1H_277628	1H	277628	0.792441	0.00513172	0.998848	0.462094
S1H_277673	1H	277673	0.558018	0.0133378	0.997453	0.229242
S1H_278206	1H	278206	0.992448	0.000387818	0.99999	0.0559567
S1H_289867	1H	289867	0.0631413	-0.0802336	0.982298	0.0505415
S1H_479453	1H	479453	0.612009	0.0287074	0.997453	0.0451264
S1H_945329	1H	945329	0.285371	0.0271401	0.988037	0.198556
S1H_979165	1H	979165	0.686096	0.00760831	0.998693	0.469314
S1H_1025506	1H	1025506	0.864151	0.00487034	0.998848	0.137184
S1H_1040584	1H	1040584	0.535711	0.014195	0.997453	0.220217
S1H_1151283	1H	1151283	0.136666	0.0654312	0.982298	0.0685921
S1H_1162375	1H	1162375	0.54007	-0.0117896	0.997453	0.490975
S1H_1249361	1H	1249361	0.0022179	0.0720485	0.762903	0.279783
S1H_1250655	1H	1250655	0.182156	0.0682891	0.982298	0.0505415
S1H_1250665	1H	1250665	0.579835	-0.015681	0.997453	0.124549
S1H_1277919	1H	1277919	0.714129	-0.016855	0.998848	0.0433213
S1H_1277935	1H	1277935	0.977621	0.000617846	0.999658	0.494585
S1H_1277955	1H	1277955	0.170374	0.046939	0.982298	0.119134
S1H_1316064	1H	1316064	0.499653	0.0441767	0.997453	0.0938628
S1H_1316065	1H	1316065	0.791773	-0.00682517	0.998848	0.458484
S1H_1316082	1H	1316082	0.239066	-0.0430247	0.98541	0.0974729
S1H_1421695	1H	1421695	0.316457	-0.022648	0.993746	0.220217
S1H_1923688	1H	1923688	0.0936442	0.0594191	0.982298	0.0794224
S1H_2037706	1H	2037706	0.819638	-0.00473826	0.998848	0.33213
S1H_2037745	1H	2037745	0.0241686	-0.0975578	0.938316	0.0595668
S1H_2114650	1H	2114650	0.581274	0.0199443	0.997453	0.0740072
S1H_2118515	1H	2118515	0.235791	-0.0484914	0.98541	0.0523466
S1H_2145908	1H	2145908	0.882159	0.00541945	0.998848	0.0722022
S1H_2145919	1H	2145919	0.454376	0.0179776	0.997453	0.223827
S1H_2145940	1H	2145940	0.557537	0.0120744	0.997453	0.31769
S1H_2205179	1H	2205179	0.11693	-0.0303158	0.982298	0.467509
S1H_2205209	1H	2205209	0.0540566	-0.0373813	0.982298	0.454874
S1H_2206121	1H	2206121	0.113678	0.0493531	0.982298	0.108303
S1H_2206130	1H	2206130	0.188985	-0.039863	0.982298	0.104693
S1H_2206147	1H	2206147	0.0754968	-0.0518932	0.982298	0.122744
S1H_2206154	1H	2206154	0.182213	-0.0490847	0.982298	0.0649819
S1H_2471915	1H	2471915	0.0123673	-0.0799233	0.886361	0.151625
S1H_2477869	1H	2477869	0.834518	-0.0050217	0.998848	0.187726
S1H_2477887	1H	2477887	0.401966	-0.0182708	0.997453	0.294224
S1H_2480344	1H	2480344	0.678402	-0.0116278	0.998108	0.129964
S1H_2480356	1H	2480356	0.219007	0.0293994	0.984585	0.198556
S1H_2480367	1H	2480367	0.868178	-0.00490986	0.998848	0.137184
S1H_2669176	1H	2669176	0.500319	-0.0128811	0.997453	0.431408
S1H_2738613	1H	2738613	0.168339	0.0590612	0.982298	0.0469314
S1H_2968564	1H	2968564	0.570531	-0.0219826	0.997453	0.0631769
S1H_2991645	1H	2991645	0.911039	0.00218498	0.998848	0.442238
S1H_2991672	1H	2991672	0.677444	0.00881335	0.998108	0.283394
S1H_3021630	1H	3021630	0.326189	-0.0415257	0.994166	0.0541516
S1H_3195661	1H	3195661	0.329421	-0.0307497	0.994166	0.113718
S1H_3337399	1H	3337399	0.0985568	0.0603651	0.982298	0.0722022
S1H_3650342	1H	3650342	0.330957	-0.0385082	0.994166	0.0613718
S1H_3785136	1H	3785136	0.0422456	-0.0823388	0.982298	0.0649819
S1H_3871021	1H	3871021	0.0953338	0.0679224	0.982298	0.0505415
S1H_3871035	1H	3871035	0.41627	-0.0283228	0.997453	0.0722022
S1H_3871060	1H	3871060	0.0973414	0.0306284	0.982298	0.451264
S1H_3913850	1H	3913850	0.240227	-0.0529903	0.98541	0.0523466
S1H_3913855	1H	3913855	0.59034	0.0119085	0.997453	0.243682
S1H_3913869	1H	3913869	0.566719	0.0216526	0.997453	0.0794224
S1H_3913906	1H	3913906	0.314281	0.0457792	0.993746	0.0541516
S1H_4128826	1H	4128826	0.640199	-0.00914399	0.997453	0.310469
S1H_4128904	1H	4128904	0.700394	-0.0111551	0.998848	0.113718
S1H_4128911	1H	4128911	0.148956	0.0497536	0.982298	0.0758123
S1H_4129525	1H	4129525	0.530468	0.0256138	0.997453	0.0740072
S1H_4129556	1H	4129556	0.608841	-0.0191752	0.997453	0.0884477
S1H_4129628	1H	4129628	0.666482	0.0159034	0.998108	0.0848375
S1H_4132384	1H	4132384	0.241952	-0.0352216	0.98541	0.122744
S1H_4141329	1H	4141329	0.129718	0.0344027	0.982298	0.218412
S1H_4141336	1H	4141336	0.774284	0.00692081	0.998848	0.180505
S1H_4141337	1H	4141337	0.193964	0.0281388	0.982298	0.265343
S1H_4141348	1H	4141348	0.943104	-0.00390439	0.998848	0.0397112
S1H_4161312	1H	4161312	0.702473	-0.0138653	0.998848	0.0722022
S1H_4182874	1H	4182874	0.60754	0.016351	0.997453	0.101083
S1H_4183083	1H	4183083	0.103619	0.0412416	0.982298	0.144404
S1H_4212148	1H	4212148	0.809918	-0.00814299	0.998848	0.0794224
S1H_4296560	1H	4296560	0.615035	-0.0103859	0.997453	0.337545
S1H_4317694	1H	4317694	0.767854	0.0091953	0.998848	0.0938628
S1H_4317716	1H	4317716	0.327422	0.0318693	0.994166	0.0974729
S1H_4333093	1H	4333093	0.318103	0.0237383	0.993746	0.191336
S1H_4333111	1H	4333111	0.0431137	0.0870005	0.982298	0.0577617
S1H_4398773	1H	4398773	0.353338	-0.0309122	0.994557	0.0974729
S1H_4405370	1H	4405370	0.965402	-0.000941731	0.99956	0.32491
S1H_4405391	1H	4405391	0.711776	0.00947417	0.998848	0.18231
S1H_4625952	1H	4625952	0.03813	-0.0779381	0.976789	0.0758123
S1H_4625953	1H	4625953	0.521289	-0.0163148	0.997453	0.169675
S1H_4626318	1H	4626318	0.263581	0.0337776	0.986713	0.122744
S1H_4626328	1H	4626328	0.221402	0.0281716	0.984585	0.202166
S1H_4635833	1H	4635833	0.723978	0.0134101	0.998848	0.066787
S1H_4653950	1H	4653950	0.688226	-0.0120039	0.998766	0.108303
S1H_4653963	1H	4653963	0.649381	-0.0164314	0.997453	0.0866426
S1H_4677839	1H	4677839	0.811933	-0.00821033	0.998848	0.0902527
S1H_4742128	1H	4742128	0.727464	0.00726784	0.998848	0.245487
S1H_4744104	1H	4744104	0.125928	-0.0333142	0.982298	0.229242
S1H_4744170	1H	4744170	0.978322	0.000874455	0.999658	0.101083
S1H_4770570	1H	4770570	0.913098	0.00420458	0.998848	0.0613718
S1H_4770600	1H	4770600	0.114309	-0.0396947	0.982298	0.162455
S1H_4961037	1H	4961037	0.259883	-0.0423619	0.986393	0.0649819
S1H_4961052	1H	4961052	0.694066	0.00913213	0.998848	0.189531
S1H_5129492	1H	5129492	0.0232267	-0.0433325	0.938316	0.462094
S1H_5294162	1H	5294162	0.869157	0.00320679	0.998848	0.333935
S1H_5294193	1H	5294193	0.264713	0.0201835	0.986713	0.424188
S1H_5766697	1H	5766697	0.0355784	-0.0893662	0.973609	0.0559567
S1H_5766698	1H	5766698	0.135169	-0.0671111	0.982298	0.0451264
S1H_5767817	1H	5767817	0.0361031	0.0736858	0.974705	0.0722022
S1H_5767840	1H	5767840	0.505401	-0.0198072	0.997453	0.101083
S1H_5936822	1H	5936822	0.998314	-0.000105815	0.999991	0.0469314
S1H_5936852	1H	5936852	0.715742	-0.0146407	0.998848	0.0577617
S1H_5936936	1H	5936936	0.262482	0.0276693	0.986713	0.155235
S1H_5940089	1H	5940089	0.406716	0.0158253	0.997453	0.366426
S1H_5940545	1H	5940545	0.825001	-0.00876522	0.998848	0.0577617
S1H_6247565	1H	6247565	0.32417	0.0262913	0.994166	0.148014
S1H_6247601	1H	6247601	0.183085	0.0280533	0.982298	0.272563
S1H_6250220	1H	6250220	0.211651	0.0458795	0.983905	0.0685921
S1H_6259157	1H	6259157	0.143301	0.0355312	0.982298	0.185921
S1H_6279763	1H	6279763	0.163124	0.0609938	0.982298	0.113718
S1H_6279788	1H	6279788	0.0255969	0.070307	0.949093	0.0902527
S1H_6330153	1H	6330153	0.320518	-0.0327635	0.993746	0.0938628
S1H_6406482	1H	6406482	0.593203	0.0183542	0.997453	0.0938628
S1H_6689997	1H	6689997	0.998797	5.68E-05	0.999998	0.0631769
S1H_6995203	1H	6995203	0.146302	-0.0340736	0.982298	0.203971
S1H_6995218	1H	6995218	0.99712	-0.000171384	0.999991	0.0433213
S1H_7053641	1H	7053641	0.396021	0.0326554	0.997453	0.0631769
S1H_7186962	1H	7186962	0.978909	-0.000929526	0.999658	0.0884477
S1H_7186994	1H	7186994	0.326467	-0.0381809	0.994166	0.066787
S1H_7222038	1H	7222038	0.00828916	-0.0499778	0.843036	0.393502
S1H_7470487	1H	7470487	0.771467	-0.00782759	0.998848	0.148014
S1H_7496926	1H	7496926	0.555135	0.0165032	0.997453	0.231047
S1H_7496927	1H	7496927	0.804419	0.010235	0.998848	0.0559567
S1H_7496937	1H	7496937	0.478784	-0.0149891	0.997453	0.458484
S1H_7496943	1H	7496943	0.18392	-0.0385413	0.982298	0.117329
S1H_7496945	1H	7496945	0.116923	0.0373418	0.982298	0.270758
S1H_7607233	1H	7607233	0.957813	0.00207823	0.999032	0.0758123
S1H_7607240	1H	7607240	0.82002	0.00936144	0.998848	0.0541516
S1H_7607243	1H	7607243	0.154198	-0.0483837	0.982298	0.0902527
S1H_7713531	1H	7713531	0.498076	-0.0197523	0.997453	0.151625
S1H_7713687	1H	7713687	0.336716	-0.0298477	0.994247	0.115523
S1H_7713720	1H	7713720	0.848582	0.00653182	0.998848	0.0794224
S1H_8049509	1H	8049509	0.820984	0.00450361	0.998848	0.406137
S1H_8057534	1H	8057534	0.851274	0.00357428	0.998848	0.442238
S1H_8071249	1H	8071249	0.499953	-0.0135964	0.997453	0.308664
S1H_8071273	1H	8071273	0.476472	-0.0144828	0.997453	0.283394
S1H_8257035	1H	8257035	0.137075	-0.0392954	0.982298	0.135379
S1H_8355429	1H	8355429	0.212311	0.0404718	0.984022	0.128159
S1H_8363455	1H	8363455	0.3972	-0.0293967	0.997453	0.0758123
S1H_8383864	1H	8383864	0.0655511	-0.0504163	0.982298	0.122744
S1H_8460698	1H	8460698	0.0487764	0.0716734	0.982298	0.066787
S1H_8460700	1H	8460700	0.0397842	0.0722205	0.977216	0.113718
S1H_8485554	1H	8485554	0.261848	0.0256374	0.986713	0.240072
S1H_8485584	1H	8485584	0.118861	-0.0507603	0.982298	0.0902527
S1H_8937108	1H	8937108	0.804777	-0.00602027	0.998848	0.162455
S1H_8972997	1H	8972997	0.195851	0.0474036	0.982298	0.0830325
S1H_8973022	1H	8973022	0.490035	0.0174021	0.997453	0.185921
S1H_8973024	1H	8973024	0.210108	0.0349094	0.983833	0.131769
S1H_8973030	1H	8973030	0.00153553	0.116027	0.762903	0.0812274
S1H_9070897	1H	9070897	0.307583	0.0379073	0.993746	0.0938628
S1H_9077796	1H	9077796	0.105834	-0.0697388	0.982298	0.0469314
S1H_9077822	1H	9077822	0.410943	0.0231119	0.997453	0.126354
S1H_9187894	1H	9187894	0.121458	-0.0414689	0.982298	0.144404
S1H_9237052	1H	9237052	0.82784	0.00777512	0.998848	0.0649819
S1H_9237064	1H	9237064	0.467747	-0.0287279	0.997453	0.0649819
S1H_9241756	1H	9241756	0.0799672	0.0529417	0.982298	0.126354
S1H_9241801	1H	9241801	0.116511	-0.0557526	0.982298	0.0685921
S1H_9241805	1H	9241805	0.141708	0.0437536	0.982298	0.115523
S1H_9241819	1H	9241819	0.703596	0.00844989	0.998848	0.330325
S1H_9255662	1H	9255662	0.174443	-0.0385462	0.982298	0.129964
S1H_9939600	1H	9939600	0.245347	0.0384656	0.98541	0.0794224
S1H_9940017	1H	9940017	0.0779249	-0.0348345	0.982298	0.487365
S1H_9958866	1H	9958866	0.854926	0.00382953	0.998848	0.371841
S1H_10075570	1H	10075570	0.304314	0.0200565	0.993746	0.361011
S1H_10075594	1H	10075594	0.680631	0.00814276	0.998108	0.34296
S1H_10077477	1H	10077477	0.504227	0.0146941	0.997453	0.252708
S1H_10077485	1H	10077485	0.67558	0.00849344	0.998108	0.400722
S1H_10077533	1H	10077533	0.678986	-0.0192286	0.998108	0.0595668
S1H_10077551	1H	10077551	0.389236	-0.0168877	0.997453	0.377256
S1H_10077558	1H	10077558	0.877502	0.00345799	0.998848	0.245487
S1H_10141106	1H	10141106	0.519121	-0.0190294	0.997453	0.111913
S1H_10141125	1H	10141125	0.491232	-0.0184237	0.997453	0.138989
S1H_10141136	1H	10141136	0.922594	-0.00316081	0.998848	0.099278
S1H_10258847	1H	10258847	0.33755	-0.0192332	0.994557	0.467509
S1H_10258898	1H	10258898	0.352579	-0.0191321	0.994557	0.290614
S1H_10259295	1H	10259295	0.962582	-0.00113954	0.999032	0.209386
S1H_10259307	1H	10259307	0.995161	0.000167973	0.99999	0.126354
S1H_10753138	1H	10753138	0.144232	-0.0407812	0.982298	0.131769
S1H_10753157	1H	10753157	0.895637	0.0058246	0.998848	0.0541516
S1H_10767569	1H	10767569	0.687837	-0.0112284	0.998766	0.115523
S1H_10879319	1H	10879319	0.244968	0.0286573	0.98541	0.234657
S1H_10879331	1H	10879331	0.255758	-0.0236953	0.986075	0.355596
S1H_10960589	1H	10960589	0.579084	-0.0206666	0.997453	0.0758123
S1H_10960610	1H	10960610	0.475185	-0.0284992	0.997453	0.0577617
S1H_10961674	1H	10961674	0.597126	-0.0229564	0.997453	0.0613718
S1H_10961747	1H	10961747	0.134129	-0.0572105	0.982298	0.0577617
S1H_10962866	1H	10962866	0.52175	0.0155731	0.997453	0.16787
S1H_11165436	1H	11165436	0.496922	-0.0150021	0.997453	0.274368
S1H_11165459	1H	11165459	0.1928	-0.0304847	0.982298	0.203971
S1H_11188732	1H	11188732	0.0709926	-0.0338555	0.982298	0.382671
S1H_11193271	1H	11193271	0.0532516	0.0589504	0.982298	0.0938628
S1H_11193311	1H	11193311	0.0406163	0.0404385	0.981652	0.445848
S1H_11207971	1H	11207971	0.436679	0.0226993	0.997453	0.108303
S1H_11207974	1H	11207974	0.0240721	-0.0458972	0.938316	0.333935
S1H_11207985	1H	11207985	0.181882	0.0259922	0.982298	0.454874
S1H_11208012	1H	11208012	0.255745	-0.0310775	0.986075	0.120939
S1H_11373986	1H	11373986	0.0187803	0.0522486	0.91929	0.238267
S1H_11374002	1H	11374002	0.0714624	0.0347438	0.982298	0.431408
S1H_11374028	1H	11374028	0.00315471	-0.0660643	0.790837	0.222022
S1H_11465064	1H	11465064	0.515857	-0.012152	0.997453	0.438628
S1H_11520976	1H	11520976	0.923958	-0.00236299	0.998848	0.16426
S1H_11526975	1H	11526975	0.206213	0.0322442	0.982298	0.146209
S1H_11526986	1H	11526986	0.320212	0.0337235	0.993746	0.0866426
S1H_11544892	1H	11544892	0.828091	-0.00855188	0.998848	0.0559567
S1H_11585188	1H	11585188	0.34616	0.0384981	0.994557	0.0541516
S1H_11585194	1H	11585194	0.456786	-0.0242188	0.997453	0.126354
S1H_11689632	1H	11689632	0.228027	0.0363876	0.984717	0.111913
S1H_11689637	1H	11689637	0.293729	0.0395267	0.988705	0.0649819
S1H_11689703	1H	11689703	0.375093	-0.0248324	0.996125	0.138989
S1H_11689715	1H	11689715	0.137204	0.0350816	0.982298	0.184116
S1H_11690100	1H	11690100	0.429737	-0.0280747	0.997453	0.0722022
S1H_11690114	1H	11690114	0.443338	-0.0281414	0.997453	0.0685921
S1H_11690117	1H	11690117	0.837531	-0.00405781	0.998848	0.299639
S1H_11700731	1H	11700731	0.300499	-0.039292	0.991782	0.0703971
S1H_11815454	1H	11815454	0.0744327	-0.063478	0.982298	0.0758123
S1H_11815487	1H	11815487	0.0635887	-0.0793272	0.982298	0.0631769
S1H_12232873	1H	12232873	0.20747	0.0422319	0.982298	0.0812274
S1H_12468133	1H	12468133	0.384999	-0.0326361	0.996126	0.0613718
S1H_12468175	1H	12468175	0.231759	0.0447441	0.98541	0.0631769
S1H_12481570	1H	12481570	0.592356	0.0213218	0.997453	0.0649819
S1H_12760238	1H	12760238	0.71028	-0.014995	0.998848	0.0613718
S1H_12989357	1H	12989357	0.106092	-0.0527595	0.982298	0.0866426
S1H_12989370	1H	12989370	0.629546	-0.0163256	0.997453	0.0758123
S1H_12989375	1H	12989375	0.400094	-0.0168827	0.997453	0.348375
S1H_12998147	1H	12998147	0.696218	-0.0130462	0.998848	0.0794224
S1H_13306206	1H	13306206	0.799649	-0.0118464	0.998848	0.0577617
S1H_13306218	1H	13306218	0.409292	0.0245267	0.997453	0.111913
S1H_13306223	1H	13306223	0.850049	-0.00457461	0.998848	0.180505
S1H_13306224	1H	13306224	0.411372	0.0300464	0.997453	0.0722022
S1H_13306227	1H	13306227	0.396436	0.0342488	0.997453	0.0613718
S1H_13348637	1H	13348637	0.642918	0.0160673	0.997453	0.0794224
S1H_13348646	1H	13348646	0.87063	-0.00618027	0.998848	0.0613718
S1H_13584219	1H	13584219	0.649567	-0.0164932	0.997453	0.0794224
S1H_13584511	1H	13584511	0.142164	-0.0600457	0.982298	0.0577617
S1H_13742226	1H	13742226	0.301227	0.0395937	0.992198	0.0577617
S1H_13742228	1H	13742228	0.884685	-0.00655736	0.998848	0.0703971
S1H_13742250	1H	13742250	0.768548	-0.012142	0.998848	0.0541516
S1H_14193693	1H	14193693	0.762998	-0.0146055	0.998848	0.0722022
S1H_14340036	1H	14340036	0.440588	-0.0218055	0.997453	0.16065
S1H_14343671	1H	14343671	0.800896	-0.0102964	0.998848	0.0541516
S1H_14343678	1H	14343678	0.302706	-0.0242304	0.993325	0.209386
S1H_14343683	1H	14343683	0.934603	0.00209864	0.998848	0.194946
S1H_14348664	1H	14348664	0.123846	-0.0341379	0.982298	0.207581
S1H_14348671	1H	14348671	0.179561	0.0333835	0.982298	0.15343
S1H_14348685	1H	14348685	0.909085	-0.00224268	0.998848	0.406137
S1H_14370275	1H	14370275	0.0129781	0.0619081	0.886361	0.169675
S1H_14370308	1H	14370308	0.807214	-0.00832533	0.998848	0.0830325
S1H_14371313	1H	14371313	0.688004	0.0108794	0.998766	0.133574
S1H_14371314	1H	14371314	0.0547065	-0.100195	0.982298	0.0469314
S1H_14597846	1H	14597846	0.575477	-0.0249329	0.997453	0.0595668
S1H_14998080	1H	14998080	0.0333134	0.0849771	0.966147	0.0631769
S1H_14998096	1H	14998096	0.701131	-0.0149689	0.998848	0.0541516
S1H_14998120	1H	14998120	0.0751966	0.055074	0.982298	0.106498
S1H_15008391	1H	15008391	0.836198	-0.00927849	0.998848	0.0469314
S1H_15066049	1H	15066049	0.62957	-0.016602	0.997453	0.0722022
S1H_15066052	1H	15066052	0.644629	0.012537	0.997453	0.15343
S1H_15066059	1H	15066059	0.79666	0.0048495	0.998848	0.49639
S1H_15260024	1H	15260024	0.154527	-0.0602234	0.982298	0.0595668
S1H_15481583	1H	15481583	0.820112	0.00777052	0.998848	0.0902527
S1H_15619433	1H	15619433	0.317901	-0.0409795	0.993746	0.0703971
S1H_15633898	1H	15633898	0.0429615	0.0924266	0.982298	0.0685921
S1H_15704444	1H	15704444	0.164124	-0.0545975	0.982298	0.0577617
S1H_15704526	1H	15704526	0.311422	-0.0240623	0.993746	0.227437
S1H_15706322	1H	15706322	0.946658	0.00173082	0.998848	0.308664
S1H_15706767	1H	15706767	0.597289	-0.0162502	0.997453	0.0974729
S1H_17192221	1H	17192221	0.142484	-0.0384765	0.982298	0.194946
S1H_17201018	1H	17201018	0.961833	-0.00176941	0.999032	0.0830325
S1H_17201019	1H	17201019	0.0722216	-0.039821	0.982298	0.261733
S1H_17201022	1H	17201022	0.989397	0.000332832	0.99999	0.205776
S1H_17339313	1H	17339313	0.659791	-0.0220297	0.998108	0.0397112
S1H_17571080	1H	17571080	0.176262	-0.0325611	0.982298	0.198556
S1H_17571100	1H	17571100	0.172781	0.0295043	0.982298	0.32491
S1H_17584424	1H	17584424	0.0516487	0.0819355	0.982298	0.0577617
S1H_17610771	1H	17610771	0.866363	-0.00344128	0.998848	0.357401
S1H_17610806	1H	17610806	0.870334	0.0065963	0.998848	0.0613718
S1H_17903399	1H	17903399	0.489149	-0.0210564	0.997453	0.0938628
S1H_17948914	1H	17948914	0.0430023	0.111409	0.982298	0.0487365
S1H_17948925	1H	17948925	0.372113	0.0386918	0.996125	0.0505415
S1H_17948948	1H	17948948	0.276192	0.0301078	0.986713	0.144404
S1H_17948950	1H	17948950	0.0374095	0.0599711	0.975771	0.155235
S1H_18107861	1H	18107861	0.39907	0.0274196	0.997453	0.111913
S1H_18333001	1H	18333001	0.59525	0.0161772	0.997453	0.133574
S1H_18594951	1H	18594951	0.170823	0.0643323	0.982298	0.0541516
S1H_18664466	1H	18664466	0.86439	0.00361626	0.998848	0.32491
S1H_18673211	1H	18673211	0.200542	0.0399255	0.982298	0.101083
S1H_18673213	1H	18673213	0.310927	0.0416063	0.993746	0.0649819
S1H_18673282	1H	18673282	0.593397	0.0136278	0.997453	0.151625
S1H_18777511	1H	18777511	0.129543	-0.0298158	0.982298	0.371841
S1H_18778587	1H	18778587	0.194322	-0.0373204	0.982298	0.148014
S1H_18778602	1H	18778602	0.00581361	0.106909	0.843036	0.0577617
S1H_18779202	1H	18779202	0.176792	-0.0559074	0.982298	0.0830325
S1H_18796954	1H	18796954	0.0708896	-0.0895374	0.982298	0.0469314
S1H_18796980	1H	18796980	0.28621	-0.0309973	0.988037	0.133574
S1H_18871895	1H	18871895	0.279242	-0.0273605	0.986713	0.155235
S1H_18924164	1H	18924164	0.035199	0.0705349	0.973609	0.0758123
S1H_18924176	1H	18924176	0.395177	-0.0235448	0.997453	0.1787
S1H_18924177	1H	18924177	0.271399	0.0270174	0.986713	0.198556
S1H_18940387	1H	18940387	0.981983	0.000446773	0.999658	0.355596
S1H_18940415	1H	18940415	0.956622	-0.0011805	0.998848	0.261733
S1H_18940440	1H	18940440	0.359872	-0.0389521	0.994557	0.0559567
S1H_19269702	1H	19269702	0.026667	0.0520315	0.954366	0.209386
S1H_19349239	1H	19349239	0.227576	-0.0259722	0.984717	0.231047
S1H_19349253	1H	19349253	0.120189	0.0385342	0.982298	0.162455
S1H_19349279	1H	19349279	0.3347	-0.0278503	0.994166	0.119134
S1H_19398014	1H	19398014	0.700843	0.00911779	0.998848	0.231047
S1H_19398037	1H	19398037	0.675723	-0.00950533	0.998108	0.216606
S1H_19402080	1H	19402080	0.387745	-0.024586	0.997109	0.142599
S1H_19403446	1H	19403446	0.428858	0.0382068	0.997453	0.0541516
S1H_19680149	1H	19680149	0.767063	0.00957952	0.998848	0.0830325
S1H_19680177	1H	19680177	0.891273	-0.00361547	0.998848	0.140794
S1H_19958116	1H	19958116	0.999562	1.76E-05	0.999998	0.166065
S1H_20139567	1H	20139567	0.0753909	-0.0379746	0.982298	0.447653
S1H_20139600	1H	20139600	0.0188791	0.094336	0.91929	0.0649819
S1H_20139608	1H	20139608	0.317409	0.0351078	0.993746	0.101083
S1H_20327757	1H	20327757	0.961562	0.00166131	0.999032	0.0794224
S1H_20345921	1H	20345921	0.435906	-0.0289309	0.997453	0.0649819
S1H_20345936	1H	20345936	0.722371	0.0120705	0.998848	0.0830325
S1H_20346296	1H	20346296	0.190631	-0.031749	0.982298	0.214801
S1H_20346314	1H	20346314	0.72088	0.013079	0.998848	0.0685921
S1H_20346382	1H	20346382	0.680352	-0.0121096	0.998108	0.108303
S1H_20434763	1H	20434763	0.847289	-0.00384697	0.998848	0.310469
S1H_20434805	1H	20434805	0.12538	0.0328612	0.982298	0.303249
S1H_20490737	1H	20490737	0.995949	0.000123526	0.99999	0.17148
S1H_20490763	1H	20490763	0.896291	-0.00357059	0.998848	0.128159
S1H_20494002	1H	20494002	0.688393	0.0137094	0.998766	0.0938628
S1H_20494007	1H	20494007	0.156858	-0.0314047	0.982298	0.33935
S1H_20494012	1H	20494012	0.432615	0.0233655	0.997453	0.119134
S1H_20684244	1H	20684244	0.168946	0.0371155	0.982298	0.137184
S1H_20684249	1H	20684249	0.461625	-0.0139833	0.997453	0.389892
S1H_20684724	1H	20684724	0.931782	-0.00296068	0.998848	0.0740072
S1H_20684739	1H	20684739	0.389256	-0.0186826	0.997453	0.254513
S1H_20684751	1H	20684751	0.363918	0.0166817	0.994705	0.435018
S1H_20698084	1H	20698084	0.875124	0.00394089	0.998848	0.173285
S1H_21009261	1H	21009261	0.918693	-0.00477811	0.998848	0.0469314
S1H_21024205	1H	21024205	0.19006	-0.030332	0.982298	0.202166
S1H_21024223	1H	21024223	0.10889	-0.0434193	0.982298	0.142599
S1H_21024254	1H	21024254	0.863947	-0.00535472	0.998848	0.131769
S1H_21406658	1H	21406658	0.317163	0.0317831	0.993746	0.133574
S1H_21498802	1H	21498802	0.550727	0.0206591	0.997453	0.104693
S1H_21498829	1H	21498829	0.070961	-0.0394389	0.982298	0.236462
S1H_21498836	1H	21498836	0.439398	0.0299811	0.997453	0.066787
S1H_22018753	1H	22018753	0.136932	-0.0316211	0.982298	0.238267
S1H_22018756	1H	22018756	0.0238042	0.0441346	0.938316	0.299639
S1H_22018821	1H	22018821	0.163539	0.0611622	0.982298	0.0613718
S1H_22018830	1H	22018830	0.0961751	-0.0312371	0.982298	0.465704
S1H_22027193	1H	22027193	0.633739	-0.00927096	0.997453	0.480144
S1H_22142691	1H	22142691	0.529644	0.0281614	0.997453	0.0758123
S1H_22142704	1H	22142704	0.525223	0.0127912	0.997453	0.420578
S1H_22142746	1H	22142746	0.269997	-0.0472643	0.986713	0.0722022
S1H_22142754	1H	22142754	0.00614274	0.0938002	0.843036	0.0776173
S1H_22142783	1H	22142783	0.414216	0.0234047	0.997453	0.115523
S1H_22174475	1H	22174475	0.537079	-0.0226111	0.997453	0.0902527
S1H_22800261	1H	22800261	0.697131	-0.0073825	0.998848	0.440433
S1H_23049998	1H	23049998	0.860079	-0.00611	0.998848	0.0830325
S1H_23050028	1H	23050028	0.201093	0.0245882	0.982298	0.368231
S1H_23050847	1H	23050847	0.182531	-0.0278506	0.982298	0.303249
S1H_23224486	1H	23224486	0.0871566	0.0373977	0.982298	0.259928
S1H_23813366	1H	23813366	0.513693	-0.0265932	0.997453	0.0649819
S1H_23822907	1H	23822907	0.400861	-0.0219572	0.997453	0.227437
S1H_23869697	1H	23869697	0.166506	0.0495991	0.982298	0.0758123
S1H_24025405	1H	24025405	0.53007	-0.0135548	0.997453	0.350181
S1H_24026476	1H	24026476	0.176516	-0.0376705	0.982298	0.158845
S1H_24389797	1H	24389797	0.121012	0.0466929	0.982298	0.0938628
S1H_24389814	1H	24389814	0.671471	-0.0162367	0.998108	0.0794224
S1H_24393621	1H	24393621	0.760155	-0.00617987	0.998848	0.418773
S1H_24393689	1H	24393689	0.34531	-0.0270057	0.994557	0.133574
S1H_24393912	1H	24393912	0.652986	-0.0150823	0.997453	0.126354
S1H_24520315	1H	24520315	0.0902565	-0.0478299	0.982298	0.140794
S1H_24520350	1H	24520350	0.0052655	0.0738381	0.843036	0.140794
S1H_24520367	1H	24520367	0.427388	-0.0197978	0.997453	0.231047
S1H_24520377	1H	24520377	0.00562976	-0.071321	0.843036	0.184116
S1H_24522863	1H	24522863	0.527665	-0.0176204	0.997453	0.158845
S1H_24522901	1H	24522901	0.941401	0.00230622	0.998848	0.108303
S1H_24527281	1H	24527281	0.505069	0.030672	0.997453	0.0541516
S1H_24529844	1H	24529844	0.836959	-0.00829379	0.998848	0.0577617
S1H_24529851	1H	24529851	0.114925	0.0518014	0.982298	0.0866426
S1H_24530924	1H	24530924	0.241376	-0.0344998	0.98541	0.126354
S1H_24540467	1H	24540467	0.386495	-0.0296591	0.996787	0.0830325
S1H_24540505	1H	24540505	0.845431	-0.00438047	0.998848	0.232852
S1H_24540507	1H	24540507	0.710613	-0.0119997	0.998848	0.140794
S1H_24540515	1H	24540515	0.213935	0.0358601	0.984585	0.138989
S1H_24540518	1H	24540518	0.00817815	-0.0764642	0.843036	0.120939
S1H_24562298	1H	24562298	0.0124038	0.0848261	0.886361	0.0830325
S1H_24562336	1H	24562336	0.154882	-0.0547543	0.982298	0.0613718
S1H_24562338	1H	24562338	0.930944	0.00290947	0.998848	0.126354
S1H_24562349	1H	24562349	0.557766	0.0154843	0.997453	0.180505
S1H_24645273	1H	24645273	0.343061	0.027744	0.994557	0.122744
S1H_24645365	1H	24645365	0.105861	0.0564607	0.982298	0.0722022
S1H_24723504	1H	24723504	0.33773	0.0332773	0.994557	0.0776173
S1H_24731616	1H	24731616	0.387474	0.0209423	0.996836	0.17509
S1H_25047352	1H	25047352	0.544499	-0.0202866	0.997453	0.101083
S1H_25049103	1H	25049103	0.502366	0.0332978	0.997453	0.0433213
S1H_25049287	1H	25049287	0.0983325	0.0352989	0.982298	0.281588
S1H_25333285	1H	25333285	0.765865	-0.0107701	0.998848	0.0758123
S1H_25339131	1H	25339131	0.426642	0.0265345	0.997453	0.0830325
S1H_25340022	1H	25340022	0.0075394	0.120271	0.843036	0.0758123
S1H_25537477	1H	25537477	0.0149742	-0.139471	0.911403	0.0541516
S1H_25746658	1H	25746658	0.6398	-0.0124515	0.997453	0.184116
S1H_25746684	1H	25746684	0.581447	-0.0205599	0.997453	0.0938628
S1H_25746685	1H	25746685	0.387401	-0.0238741	0.996836	0.129964
S1H_25748951	1H	25748951	0.133596	0.0345992	0.982298	0.276173
S1H_25985415	1H	25985415	0.183477	-0.0505674	0.982298	0.0722022
S1H_25985419	1H	25985419	0.775527	0.00933164	0.998848	0.113718
S1H_26386411	1H	26386411	0.58845	-0.0339425	0.997453	0.0433213
S1H_26700507	1H	26700507	0.598265	-0.0126778	0.997453	0.236462
S1H_26731329	1H	26731329	0.750258	0.0143069	0.998848	0.0523466
S1H_26989152	1H	26989152	0.787074	-0.010397	0.998848	0.0920578
S1H_27016841	1H	27016841	0.488371	0.0204342	0.997453	0.16065
S1H_27253614	1H	27253614	0.303041	0.021858	0.993499	0.458484
S1H_27253617	1H	27253617	0.0366662	-0.051742	0.974896	0.16426
S1H_27444080	1H	27444080	0.765412	0.0137851	0.998848	0.0505415
S1H_28056724	1H	28056724	0.652028	-0.0122719	0.997453	0.148014
S1H_28056735	1H	28056735	0.671353	0.0170842	0.998108	0.0505415
S1H_28056757	1H	28056757	0.394115	-0.0272497	0.997453	0.0866426
S1H_28528321	1H	28528321	0.166601	-0.051145	0.982298	0.0902527
S1H_28646918	1H	28646918	0.734375	0.00774883	0.998848	0.285199
S1H_28647092	1H	28647092	0.515211	0.0247232	0.997453	0.0956679
S1H_28647095	1H	28647095	0.82539	-0.00653595	0.998848	0.149819
S1H_28709589	1H	28709589	0.497326	-0.0195088	0.997453	0.169675
S1H_28709652	1H	28709652	0.664492	0.0133024	0.998108	0.137184
S1H_29071355	1H	29071355	0.590617	-0.0217288	0.997453	0.0649819
S1H_29071364	1H	29071364	0.0918284	-0.0440075	0.982298	0.209386
S1H_29081160	1H	29081160	0.525557	-0.0400766	0.997453	0.0722022
S1H_29081244	1H	29081244	0.959141	-0.00104484	0.999032	0.411552
S1H_29293329	1H	29293329	0.232156	0.052519	0.98541	0.0830325
S1H_29485716	1H	29485716	0.098076	0.0928613	0.982298	0.0595668
S1H_29574025	1H	29574025	0.526617	-0.0264614	0.997453	0.0577617
S1H_29583548	1H	29583548	0.599015	-0.0185066	0.997453	0.0830325
S1H_29809969	1H	29809969	0.843328	-0.00530657	0.998848	0.151625
S1H_30191664	1H	30191664	0.170082	0.0455258	0.982298	0.140794
S1H_30191684	1H	30191684	0.0357155	0.0449256	0.974357	0.382671
S1H_30202937	1H	30202937	0.278412	0.0384136	0.986713	0.0794224
S1H_30370313	1H	30370313	0.875326	-0.0057775	0.998848	0.0649819
S1H_30370325	1H	30370325	0.447622	0.0173739	0.997453	0.203971
S1H_30600563	1H	30600563	0.0201121	0.0932967	0.922353	0.0505415
S1H_30600581	1H	30600581	0.0892429	0.0533704	0.982298	0.101083
S1H_30792625	1H	30792625	0.988388	0.000334866	0.999972	0.3213
S1H_30792637	1H	30792637	0.217903	0.0380483	0.984585	0.0938628
S1H_30792657	1H	30792657	0.892089	-0.00551338	0.998848	0.0577617
S1H_30948705	1H	30948705	0.422873	0.0183382	0.997453	0.241877
S1H_30948728	1H	30948728	0.864682	0.00358271	0.998848	0.310469
S1H_30948752	1H	30948752	0.598469	0.0123047	0.997453	0.209386
S1H_31027774	1H	31027774	0.441424	0.0220491	0.997453	0.115523
S1H_31027781	1H	31027781	0.812134	-0.00935305	0.998848	0.0541516
S1H_31031156	1H	31031156	0.992931	0.000242565	0.99999	0.187726
S1H_31031162	1H	31031162	0.917938	0.00218366	0.998848	0.243682
S1H_31031167	1H	31031167	0.590219	-0.0164323	0.997453	0.128159
S1H_31031185	1H	31031185	0.961205	-0.00205679	0.999032	0.101083
S1H_31347548	1H	31347548	0.327605	-0.0322077	0.994166	0.101083
S1H_31347604	1H	31347604	0.117966	0.0452793	0.982298	0.144404
S1H_31348115	1H	31348115	0.569485	-0.0206091	0.997453	0.0974729
S1H_31348151	1H	31348151	0.45036	0.0144084	0.997453	0.487365
S1H_31355327	1H	31355327	0.547366	-0.0191811	0.997453	0.108303
S1H_31661415	1H	31661415	0.228328	0.0231111	0.984717	0.362816
S1H_31661425	1H	31661425	0.996185	-0.000152612	0.99999	0.0974729
S1H_31675337	1H	31675337	0.164969	-0.0438446	0.982298	0.101083
S1H_31689129	1H	31689129	0.219263	-0.0408484	0.984585	0.0902527
S1H_31689139	1H	31689139	0.358689	-0.0193637	0.994557	0.373646
S1H_31689142	1H	31689142	0.521464	0.0289629	0.997453	0.0631769
S1H_31689153	1H	31689153	0.777905	0.00932441	0.998848	0.0956679
S1H_31689162	1H	31689162	0.513517	-0.0172715	0.997453	0.176895
S1H_31689163	1H	31689163	0.135046	-0.0445722	0.982298	0.129964
S1H_31769860	1H	31769860	0.285847	-0.0586194	0.988037	0.0577617
S1H_32281368	1H	32281368	0.782035	0.00922933	0.998848	0.119134
S1H_32731657	1H	32731657	0.658053	-0.0213939	0.998108	0.0523466
S1H_32731682	1H	32731682	0.564243	0.0224193	0.997453	0.0649819
S1H_32731700	1H	32731700	0.471005	-0.0277515	0.997453	0.0703971
S1H_32834160	1H	32834160	0.726047	-0.0238184	0.998848	0.0433213
S1H_33270818	1H	33270818	0.113526	-0.0369931	0.982298	0.180505
S1H_33816419	1H	33816419	0.269989	-0.0212645	0.986713	0.472924
S1H_33841205	1H	33841205	0.19744	-0.0301691	0.982298	0.227437
S1H_33841214	1H	33841214	0.296451	0.025696	0.99028	0.216606
S1H_33841226	1H	33841226	0.555753	0.016945	0.997453	0.111913
S1H_33841239	1H	33841239	0.623803	0.0147635	0.997453	0.135379
S1H_33883217	1H	33883217	0.217061	-0.0583088	0.984585	0.0487365
S1H_33883223	1H	33883223	0.170205	-0.0591238	0.982298	0.0577617
S1H_33883231	1H	33883231	0.803144	0.00832244	0.998848	0.0920578
S1H_33959044	1H	33959044	0.778096	0.0100755	0.998848	0.0866426
S1H_33959048	1H	33959048	0.504001	-0.0245048	0.997453	0.0649819
S1H_34059795	1H	34059795	0.76413	0.00977947	0.998848	0.0920578
S1H_34279594	1H	34279594	0.223096	0.0492362	0.984585	0.0685921
S1H_34279610	1H	34279610	0.597722	0.0164775	0.997453	0.115523
S1H_34587909	1H	34587909	0.189219	-0.053153	0.982298	0.0559567
S1H_34587941	1H	34587941	0.604712	0.010272	0.997453	0.476534
S1H_34769753	1H	34769753	0.821579	0.00866535	0.998848	0.0649819
S1H_35069299	1H	35069299	0.646756	-0.0107353	0.997453	0.227437
S1H_35069380	1H	35069380	0.889324	-0.0026869	0.998848	0.411552
S1H_35680114	1H	35680114	0.461222	-0.0260887	0.997453	0.0722022
S1H_35680138	1H	35680138	0.575663	-0.0140555	0.997453	0.162455
S1H_36067669	1H	36067669	0.0738262	-0.0503463	0.982298	0.140794
S1H_36067674	1H	36067674	0.0532948	-0.0768358	0.982298	0.0613718
S1H_36074114	1H	36074114	0.731973	0.0144465	0.998848	0.0505415
S1H_36110124	1H	36110124	0.692052	-0.0170042	0.998848	0.0649819
S1H_36171736	1H	36171736	0.365121	0.0288098	0.994705	0.0920578
S1H_36175990	1H	36175990	0.623699	0.0174122	0.997453	0.0758123
S1H_36189430	1H	36189430	0.552571	0.0233151	0.997453	0.0541516
S1H_36189477	1H	36189477	0.88042	0.00399777	0.998848	0.155235
S1H_36711378	1H	36711378	0.0718716	0.0452905	0.982298	0.245487
S1H_36711603	1H	36711603	0.071919	0.0585843	0.982298	0.17509
S1H_36899610	1H	36899610	0.133339	0.041756	0.982298	0.135379
S1H_36899648	1H	36899648	0.646814	0.0135444	0.997453	0.115523
S1H_36899651	1H	36899651	0.307927	0.0270643	0.993746	0.149819
S1H_37123897	1H	37123897	0.749187	0.013226	0.998848	0.0577617
S1H_37123938	1H	37123938	0.901778	-0.00380508	0.998848	0.119134
S1H_37124455	1H	37124455	0.0803502	-0.0484952	0.982298	0.119134
S1H_37331503	1H	37331503	0.912251	-0.00473428	0.998848	0.0469314
S1H_37331525	1H	37331525	0.769068	-0.00627663	0.998848	0.366426
S1H_37331541	1H	37331541	0.452553	0.029497	0.997453	0.129964
S1H_37683180	1H	37683180	0.252918	0.0557333	0.986075	0.0433213
S1H_38455932	1H	38455932	0.149546	0.0332758	0.982298	0.241877
S1H_38455963	1H	38455963	0.869735	-0.00758737	0.998848	0.0613718
S1H_38533514	1H	38533514	0.683407	0.0139891	0.998108	0.0902527
S1H_38533559	1H	38533559	0.515503	0.025747	0.997453	0.0541516
S1H_38566117	1H	38566117	0.931586	-0.00349699	0.998848	0.066787
S1H_38566119	1H	38566119	0.827411	0.00887629	0.998848	0.0541516
S1H_38566123	1H	38566123	0.289889	0.0367017	0.988664	0.0794224
S1H_38566147	1H	38566147	0.708643	-0.0104868	0.998848	0.128159
S1H_38566159	1H	38566159	0.254851	0.026666	0.986075	0.202166
S1H_38566171	1H	38566171	0.136235	0.0753931	0.982298	0.0830325
S1H_38595438	1H	38595438	0.344345	-0.0296821	0.994557	0.140794
S1H_38595454	1H	38595454	0.817425	-0.00532775	0.998848	0.212996
S1H_38634366	1H	38634366	0.281803	-0.0377336	0.988037	0.111913
S1H_38634368	1H	38634368	0.53378	0.0132668	0.997453	0.243682
S1H_38634390	1H	38634390	0.956069	-0.00173009	0.998848	0.104693
S1H_39013921	1H	39013921	0.60493	0.0188531	0.997453	0.0794224
S1H_39013984	1H	39013984	0.412636	-0.0328492	0.997453	0.0794224
S1H_39015828	1H	39015828	0.635967	0.019956	0.997453	0.0505415
S1H_39015875	1H	39015875	0.995027	0.000170375	0.99999	0.180505
S1H_39020783	1H	39020783	0.293049	0.0222237	0.988664	0.277978
S1H_39020795	1H	39020795	0.168511	-0.0697479	0.982298	0.0505415
S1H_39020862	1H	39020862	0.147322	0.0640644	0.982298	0.0505415
S1H_39031299	1H	39031299	0.227438	-0.0479491	0.984717	0.0613718
S1H_39031313	1H	39031313	0.683253	0.0152299	0.998108	0.0649819
S1H_39031363	1H	39031363	0.454076	0.0323113	0.997453	0.0523466
S1H_39031379	1H	39031379	0.474857	-0.0236302	0.997453	0.0812274
S1H_39031396	1H	39031396	0.373486	-0.0309016	0.996125	0.0740072
S1H_39131460	1H	39131460	0.494685	-0.0250382	0.997453	0.0722022
S1H_39131478	1H	39131478	0.892765	-0.00390837	0.998848	0.148014
S1H_39131495	1H	39131495	0.379462	-0.0175868	0.996125	0.353791
S1H_39131496	1H	39131496	0.190596	0.0444482	0.982298	0.0794224
S1H_39251471	1H	39251471	0.826048	0.00988998	0.998848	0.0595668
S1H_39251500	1H	39251500	0.683012	0.0146536	0.998108	0.0776173
S1H_39287975	1H	39287975	0.579486	-0.0113722	0.997453	0.379061
S1H_39288010	1H	39288010	0.701597	-0.00801172	0.998848	0.422383
S1H_39306516	1H	39306516	0.0754946	0.0411823	0.982298	0.3213
S1H_39306517	1H	39306517	0.378902	0.032393	0.996125	0.0613718
S1H_39306545	1H	39306545	0.273213	-0.0277505	0.986713	0.155235
S1H_39313137	1H	39313137	0.583471	0.0180612	0.997453	0.0794224
S1H_39352492	1H	39352492	0.454945	0.0243954	0.997453	0.140794
S1H_39352510	1H	39352510	0.230027	0.0532352	0.984717	0.0559567
S1H_39352537	1H	39352537	0.953281	0.00173986	0.998848	0.126354
S1H_39445483	1H	39445483	0.581726	0.0237938	0.997453	0.0541516
S1H_39445492	1H	39445492	0.375241	-0.0330748	0.996125	0.108303
S1H_39445524	1H	39445524	0.135463	-0.0535958	0.982298	0.0722022
S1H_39445532	1H	39445532	0.810884	0.00576882	0.998848	0.240072
S1H_39611848	1H	39611848	0.720043	0.00759207	0.998848	0.364621
S1H_39611962	1H	39611962	0.696354	-0.00871512	0.998848	0.314079
S1H_39910291	1H	39910291	0.226058	-0.0245411	0.984717	0.379061
S1H_39910298	1H	39910298	0.228665	0.0359573	0.984717	0.104693
S1H_40392401	1H	40392401	0.136718	-0.0323965	0.982298	0.33574
S1H_40392419	1H	40392419	0.123341	0.0379586	0.982298	0.256318
S1H_40476140	1H	40476140	0.703146	0.0114646	0.998848	0.101083
S1H_40476217	1H	40476217	0.673408	0.0117527	0.998108	0.120939
S1H_40858320	1H	40858320	0.105288	-0.0653443	0.982298	0.0541516
S1H_41009195	1H	41009195	0.220916	-0.0519748	0.984585	0.0685921
S1H_41084489	1H	41084489	0.562307	0.0230666	0.997453	0.0613718
S1H_41209677	1H	41209677	0.997097	0.000147299	0.999991	0.0613718
S1H_41209681	1H	41209681	0.524834	-0.0270709	0.997453	0.0523466
S1H_41209683	1H	41209683	0.0310708	0.045436	0.961246	0.366426
S1H_41441586	1H	41441586	0.883959	0.00638656	0.998848	0.0830325
S1H_41639787	1H	41639787	0.181716	-0.026999	0.982298	0.388087
S1H_41639788	1H	41639788	0.0706578	-0.0505264	0.982298	0.119134
S1H_41639789	1H	41639789	0.256996	0.0231649	0.986239	0.377256
S1H_41849362	1H	41849362	0.336823	-0.0226272	0.994247	0.227437
S1H_42180180	1H	42180180	0.61647	0.0135882	0.997453	0.129964
S1H_42180205	1H	42180205	0.792037	-0.00578088	0.998848	0.263538
S1H_42180281	1H	42180281	0.243129	-0.0307852	0.98541	0.249097
S1H_42394137	1H	42394137	0.467287	0.0155094	0.997453	0.326715
S1H_42394148	1H	42394148	0.387537	-0.0303048	0.996836	0.101083
S1H_42509544	1H	42509544	0.621814	-0.0168149	0.997453	0.0794224
S1H_42509554	1H	42509554	0.283415	0.0286694	0.988037	0.166065
S1H_42646369	1H	42646369	0.383987	-0.0322753	0.996125	0.0613718
S1H_42646432	1H	42646432	0.140781	0.0748575	0.982298	0.0776173
S1H_42646469	1H	42646469	0.719337	0.0152095	0.998848	0.0649819
S1H_43356540	1H	43356540	0.0267104	0.0419321	0.954366	0.431408
S1H_43678422	1H	43678422	0.683649	-0.0123049	0.998108	0.115523
S1H_43714757	1H	43714757	0.491593	-0.0183269	0.997453	0.194946
S1H_43714784	1H	43714784	0.252486	-0.0331275	0.986075	0.140794
S1H_43953402	1H	43953402	0.126605	-0.0638655	0.982298	0.0577617
S1H_43953408	1H	43953408	0.987714	-0.000694656	0.999972	0.0613718
S1H_43966877	1H	43966877	0.809271	-0.0111829	0.998848	0.0848375
S1H_43966899	1H	43966899	0.548946	-0.0141158	0.997453	0.34296
S1H_44127044	1H	44127044	0.217922	-0.0595987	0.984585	0.0722022
S1H_44173893	1H	44173893	0.768042	-0.00760736	0.998848	0.315884
S1H_44190010	1H	44190010	0.48537	0.0197276	0.997453	0.258123
S1H_44215680	1H	44215680	0.0395215	0.0469055	0.977216	0.32491
S1H_44215697	1H	44215697	0.745463	0.0112446	0.998848	0.0830325
S1H_44232371	1H	44232371	0.763093	0.0172997	0.998848	0.0613718
S1H_44529391	1H	44529391	0.258785	-0.0233817	0.986393	0.364621
S1H_44529421	1H	44529421	0.33329	-0.0265633	0.994166	0.249097
S1H_44560497	1H	44560497	0.289392	-0.048791	0.988664	0.0776173
S1H_44563691	1H	44563691	0.271263	0.0393205	0.986713	0.0740072
S1H_44575881	1H	44575881	0.0596036	0.0723623	0.982298	0.0631769
S1H_44583353	1H	44583353	0.00742489	0.106555	0.843036	0.0577617
S1H_44676062	1H	44676062	0.845629	0.0076107	0.998848	0.0685921
S1H_44683836	1H	44683836	0.560121	-0.0250745	0.997453	0.0541516
S1H_44751573	1H	44751573	0.357513	-0.0297793	0.994557	0.104693
S1H_44751618	1H	44751618	0.385686	0.0328818	0.996337	0.0631769
S1H_45196146	1H	45196146	0.90834	0.00308486	0.998848	0.256318
S1H_45303058	1H	45303058	0.868007	-0.00709425	0.998848	0.0776173
S1H_45373867	1H	45373867	0.884017	0.00355029	0.998848	0.223827
S1H_45564527	1H	45564527	0.847761	0.00426475	0.998848	0.270758
S1H_45564543	1H	45564543	0.0862506	-0.0543237	0.982298	0.128159
S1H_46501883	1H	46501883	0.753914	-0.00774563	0.998848	0.232852
S1H_46864917	1H	46864917	0.212716	0.0302169	0.984268	0.185921
S1H_47542024	1H	47542024	0.395989	0.0247217	0.997453	0.128159
S1H_47542029	1H	47542029	0.281811	-0.0480103	0.988037	0.0505415
S1H_47542056	1H	47542056	0.224457	-0.0421583	0.984585	0.0902527
S1H_47612769	1H	47612769	0.578613	-0.0160028	0.997453	0.137184
S1H_47898266	1H	47898266	0.658577	-0.0172175	0.998108	0.0830325
S1H_47898280	1H	47898280	0.46724	0.014152	0.997453	0.447653
S1H_47931369	1H	47931369	0.100767	0.0318492	0.982298	0.400722
S1H_47931381	1H	47931381	0.891669	-0.00374385	0.998848	0.15704
S1H_48063053	1H	48063053	0.284055	-0.0359913	0.988037	0.0956679
S1H_48089742	1H	48089742	0.860733	0.00405239	0.998848	0.231047
S1H_48221971	1H	48221971	0.956608	-0.00110468	0.998848	0.296029
S1H_48222003	1H	48222003	0.582591	-0.0215784	0.997453	0.0848375
S1H_48222010	1H	48222010	0.901496	0.00743258	0.998848	0.0613718
S1H_48222017	1H	48222017	0.321297	-0.0213876	0.993746	0.220217
S1H_48269259	1H	48269259	0.0580923	0.0424655	0.982298	0.364621
S1H_48269278	1H	48269278	0.132332	0.0323941	0.982298	0.397112
S1H_48693106	1H	48693106	0.619944	0.0112214	0.997453	0.250903
S1H_48784672	1H	48784672	0.148829	0.0314959	0.982298	0.433213
S1H_48897606	1H	48897606	0.0683848	-0.041111	0.982298	0.400722
S1H_48957729	1H	48957729	0.651648	-0.0225654	0.997453	0.0523466
S1H_48964510	1H	48964510	0.319509	-0.0309455	0.993746	0.140794
S1H_48978891	1H	48978891	0.783527	0.010048	0.998848	0.0722022
S1H_48979841	1H	48979841	0.509254	0.0198997	0.997453	0.104693
S1H_49244461	1H	49244461	0.784433	-0.00660395	0.998848	0.252708
S1H_49528985	1H	49528985	0.487849	0.0286642	0.997453	0.0631769
S1H_49532690	1H	49532690	0.727329	-0.00695709	0.998848	0.393502
S1H_49532719	1H	49532719	0.845651	0.00401785	0.998848	0.471119
S1H_49762064	1H	49762064	0.986852	0.00041559	0.999686	0.191336
S1H_49828549	1H	49828549	0.234726	0.0497171	0.98541	0.0649819
S1H_49860285	1H	49860285	0.349405	0.0316931	0.994557	0.0956679
S1H_49860295	1H	49860295	0.290188	-0.0494895	0.988664	0.0794224
S1H_50041027	1H	50041027	0.00705315	-0.0681698	0.843036	0.173285
S1H_50044297	1H	50044297	0.0631456	0.0507395	0.982298	0.191336
S1H_50572999	1H	50572999	0.636954	-0.0185791	0.997453	0.099278
S1H_50786403	1H	50786403	0.224261	0.0555824	0.984585	0.0758123
S1H_50880915	1H	50880915	0.462018	-0.0157486	0.997453	0.296029
S1H_51978288	1H	51978288	0.416192	-0.0180775	0.997453	0.279783
S1H_51984389	1H	51984389	0.57187	-0.0198355	0.997453	0.0866426
S1H_51984402	1H	51984402	0.105046	-0.0783064	0.982298	0.0577617
S1H_51984455	1H	51984455	0.277456	-0.0246448	0.986713	0.256318
S1H_52756028	1H	52756028	0.583425	-0.0108326	0.997453	0.494585
S1H_52756082	1H	52756082	0.541358	-0.0178534	0.997453	0.166065
S1H_53981625	1H	53981625	0.596084	0.013979	0.997453	0.205776
S1H_54235389	1H	54235389	0.124441	-0.034098	0.982298	0.288809
S1H_54287157	1H	54287157	0.540362	0.0334698	0.997453	0.0577617
S1H_54287430	1H	54287430	0.362757	0.0233083	0.994705	0.212996
S1H_54775411	1H	54775411	0.0903728	-0.0624982	0.982298	0.0703971
S1H_54870810	1H	54870810	0.629855	-0.0103727	0.997453	0.371841
S1H_54870818	1H	54870818	0.226539	-0.0536987	0.984717	0.0830325
S1H_54870827	1H	54870827	0.0592055	-0.0632136	0.982298	0.104693
S1H_54870859	1H	54870859	0.528668	-0.0260225	0.997453	0.066787
S1H_54923451	1H	54923451	0.458013	-0.0162503	0.997453	0.353791
S1H_54953243	1H	54953243	0.894554	0.00436615	0.998848	0.111913
S1H_54953267	1H	54953267	0.0471314	0.0384551	0.982298	0.375451
S1H_55487037	1H	55487037	0.807193	0.00476836	0.998848	0.480144
S1H_55918348	1H	55918348	0.640777	-0.00941293	0.997453	0.393502
S1H_56087435	1H	56087435	0.387473	0.0564186	0.996836	0.0577617
S1H_56087449	1H	56087449	0.0787493	-0.0376884	0.982298	0.456679
S1H_56306649	1H	56306649	0.0931136	-0.0658662	0.982298	0.0974729
S1H_56424226	1H	56424226	0.199093	-0.03537	0.982298	0.176895
S1H_56424657	1H	56424657	0.0564391	0.0752368	0.982298	0.0722022
S1H_56424668	1H	56424668	0.00606483	-0.0917995	0.843036	0.106498
S1H_56424695	1H	56424695	0.134236	0.0319784	0.982298	0.364621
S1H_56453631	1H	56453631	0.143343	-0.035469	0.982298	0.245487
S1H_57229841	1H	57229841	0.831129	-0.00509949	0.998848	0.299639
S1H_57263713	1H	57263713	0.822398	-0.00462402	0.998848	0.386282
S1H_57303204	1H	57303204	0.943662	0.0019265	0.998848	0.176895
S1H_57303221	1H	57303221	0.287276	0.0474765	0.98849	0.0866426
S1H_57542012	1H	57542012	0.756411	0.0106799	0.998848	0.0902527
S1H_57542022	1H	57542022	0.0164508	-0.0529705	0.915978	0.306859
S1H_57542048	1H	57542048	0.584616	-0.0117238	0.997453	0.290614
S1H_57552537	1H	57552537	0.417965	0.0167415	0.997453	0.472924
S1H_57892916	1H	57892916	0.421157	0.0174495	0.997453	0.33935
S1H_58288553	1H	58288553	0.404947	0.0171955	0.997453	0.270758
S1H_58715293	1H	58715293	0.255073	-0.0270955	0.986075	0.249097
S1H_58715300	1H	58715300	0.947857	0.00158776	0.998848	0.234657
S1H_58751113	1H	58751113	0.132619	0.0684282	0.982298	0.0595668
S1H_58822353	1H	58822353	0.777092	0.0102249	0.998848	0.0884477
S1H_58854896	1H	58854896	0.849718	0.00536955	0.998848	0.155235
S1H_58854924	1H	58854924	0.306132	0.0388783	0.993746	0.0722022
S1H_59271207	1H	59271207	0.755785	0.0128427	0.998848	0.0577617
S1H_59535253	1H	59535253	0.263815	0.025302	0.986713	0.310469
S1H_59628171	1H	59628171	0.94888	-0.00263329	0.998848	0.0541516
S1H_60078239	1H	60078239	0.998743	-3.57e-05	0.999998	0.259928
S1H_60083050	1H	60083050	0.596129	0.0120439	0.997453	0.32491
S1H_60083066	1H	60083066	0.666668	-0.00873911	0.998108	0.393502
S1H_60083144	1H	60083144	0.323384	0.0377177	0.994166	0.106498
S1H_60170225	1H	60170225	0.26683	0.0511922	0.986713	0.066787
S1H_60170248	1H	60170248	0.420417	-0.0343066	0.997453	0.0505415
S1H_60246679	1H	60246679	0.568333	-0.0221379	0.997453	0.117329
S1H_60246695	1H	60246695	0.617057	-0.0123443	0.997453	0.344765
S1H_61072455	1H	61072455	0.324882	0.0419058	0.994166	0.0812274
S1H_61072456	1H	61072456	0.524438	0.0174413	0.997453	0.306859
S1H_61186865	1H	61186865	0.108455	-0.0411569	0.982298	0.487365
S1H_61186893	1H	61186893	0.581428	0.0211792	0.997453	0.0649819
S1H_61314892	1H	61314892	0.814109	-0.0106982	0.998848	0.0758123
S1H_61356518	1H	61356518	0.64119	0.0198709	0.997453	0.0830325
S1H_61670330	1H	61670330	0.79754	0.0117821	0.998848	0.0794224
S1H_61920230	1H	61920230	0.476102	0.0161921	0.997453	0.371841
S1H_62139055	1H	62139055	0.541959	-0.0255703	0.997453	0.0577617
S1H_62139065	1H	62139065	0.34062	-0.0530762	0.994557	0.0866426
S1H_62278327	1H	62278327	0.0056524	0.0827049	0.843036	0.227437
S1H_62403413	1H	62403413	0.740002	0.00903907	0.998848	0.375451
S1H_62403438	1H	62403438	0.963252	0.00225948	0.999164	0.0740072
S1H_62403459	1H	62403459	0.278736	0.0352122	0.986713	0.0956679
S1H_62518170	1H	62518170	0.409399	0.0293037	0.997453	0.0794224
S1H_62518182	1H	62518182	0.909893	-0.00676584	0.998848	0.0577617
S1H_62675434	1H	62675434	0.163156	0.0386583	0.982298	0.231047
S1H_62675450	1H	62675450	0.528466	0.0205001	0.997453	0.120939
S1H_63343748	1H	63343748	0.815626	0.00887061	0.998848	0.0956679
S1H_63367119	1H	63367119	0.0354099	0.0761209	0.973609	0.0722022
S1H_63426284	1H	63426284	0.74921	-0.0109969	0.998848	0.148014
S1H_63491991	1H	63491991	0.711553	0.0162981	0.998848	0.0577617
S1H_63620105	1H	63620105	0.638075	0.0162117	0.997453	0.111913
S1H_63954620	1H	63954620	0.555056	-0.0228147	0.997453	0.0685921
S1H_64037758	1H	64037758	0.642417	0.0292303	0.997453	0.0541516
S1H_64391384	1H	64391384	0.269807	-0.0356004	0.986713	0.102888
S1H_64398341	1H	64398341	0.876268	0.00780434	0.998848	0.0722022
S1H_64532949	1H	64532949	0.170758	0.0595251	0.982298	0.0776173
S1H_64581678	1H	64581678	0.287949	0.0627765	0.98849	0.0577617
S1H_64626575	1H	64626575	0.216166	0.0395949	0.984585	0.0902527
S1H_64626580	1H	64626580	0.257021	0.0253692	0.986239	0.469314
S1H_64900075	1H	64900075	0.324945	0.0308588	0.994166	0.0938628
S1H_64900090	1H	64900090	0.368189	-0.0293744	0.995037	0.173285
S1H_65706812	1H	65706812	0.705843	0.0105397	0.998848	0.128159
S1H_66012553	1H	66012553	0.814377	0.00545357	0.998848	0.32852
S1H_66328803	1H	66328803	0.748918	0.0145784	0.998848	0.0794224
S1H_66639133	1H	66639133	0.297701	0.0290285	0.990692	0.15343
S1H_66673427	1H	66673427	0.0341636	-0.0797315	0.966147	0.0613718
S1H_66673449	1H	66673449	0.755506	-0.00753011	0.998848	0.303249
S1H_66845822	1H	66845822	0.415812	-0.0243858	0.997453	0.122744
S1H_67291881	1H	67291881	0.730485	0.00786126	0.998848	0.31769
S1H_67291891	1H	67291891	0.561634	0.0197857	0.997453	0.0794224
S1H_67291904	1H	67291904	0.166001	-0.0458869	0.982298	0.241877
S1H_67752379	1H	67752379	0.179183	0.0333643	0.982298	0.252708
S1H_67752413	1H	67752413	0.597061	0.0124243	0.997453	0.285199
S1H_67767160	1H	67767160	0.635365	0.010667	0.997453	0.3213
S1H_68227624	1H	68227624	0.64624	-0.0103264	0.997453	0.33574
S1H_68391732	1H	68391732	0.141576	0.032077	0.982298	0.395307
S1H_68647828	1H	68647828	0.613951	0.0154428	0.997453	0.361011
S1H_68647836	1H	68647836	0.921534	-0.00221855	0.998848	0.359206
S1H_68647850	1H	68647850	0.678811	0.00981005	0.998108	0.323105
S1H_69050000	1H	69050000	0.863197	-0.00385035	0.998848	0.33935
S1H_69102484	1H	69102484	0.0432482	-0.0711621	0.982298	0.0848375
S1H_70122613	1H	70122613	0.762533	-0.0081263	0.998848	0.393502
S1H_70411467	1H	70411467	0.820645	-0.00710566	0.998848	0.17509
S1H_70411469	1H	70411469	0.0326448	-0.0522746	0.966147	0.445848
S1H_70411486	1H	70411486	0.811426	0.0139148	0.998848	0.0866426
S1H_70411495	1H	70411495	0.0447541	0.113135	0.982298	0.0613718
S1H_70419332	1H	70419332	0.616527	0.0126582	0.997453	0.203971
S1H_70497138	1H	70497138	0.048908	0.0687952	0.982298	0.0794224
S1H_70497140	1H	70497140	0.223953	0.0323374	0.984585	0.256318
S1H_70497157	1H	70497157	0.708112	0.0142662	0.998848	0.0595668
S1H_71402260	1H	71402260	0.378192	0.0463689	0.996125	0.101083
S1H_71499376	1H	71499376	0.661944	0.0242851	0.998108	0.066787
S1H_71499388	1H	71499388	0.902357	0.00407042	0.998848	0.162455
S1H_71544103	1H	71544103	0.429601	0.0273616	0.997453	0.0776173
S1H_71789919	1H	71789919	0.390847	0.0236449	0.997453	0.205776
S1H_71984220	1H	71984220	0.621616	-0.0173744	0.997453	0.0794224
S1H_72075354	1H	72075354	0.54472	0.02726	0.997453	0.115523
S1H_72075378	1H	72075378	0.540275	0.0257281	0.997453	0.0541516
S1H_72178148	1H	72178148	0.305896	-0.0262951	0.993746	0.364621
S1H_72178172	1H	72178172	0.266824	0.0532526	0.986713	0.0830325
S1H_72208311	1H	72208311	0.344553	0.0425869	0.994557	0.0722022
S1H_72323105	1H	72323105	0.679795	0.018793	0.998108	0.0559567
S1H_72535603	1H	72535603	0.836973	0.00717403	0.998848	0.0794224
S1H_72630463	1H	72630463	0.383127	-0.0206525	0.996125	0.310469
S1H_72661430	1H	72661430	0.536964	-0.0200923	0.997453	0.0920578
S1H_72738974	1H	72738974	0.746978	-0.00886032	0.998848	0.155235
S1H_72762991	1H	72762991	0.446876	0.0294692	0.997453	0.0595668
S1H_72762992	1H	72762992	0.372748	0.0259085	0.996125	0.113718
S1H_72762998	1H	72762998	0.645958	-0.023287	0.997453	0.101083
S1H_73038069	1H	73038069	0.703309	-0.0229996	0.998848	0.0830325
S1H_73148278	1H	73148278	0.861625	0.00570771	0.998848	0.155235
S1H_73148375	1H	73148375	0.793945	-0.0124417	0.998848	0.101083
S1H_73177495	1H	73177495	0.86828	0.00555795	0.998848	0.151625
S1H_73304456	1H	73304456	0.56144	-0.0152389	0.997453	0.176895
S1H_73484574	1H	73484574	0.391995	-0.0208441	0.997453	0.241877
S1H_73484575	1H	73484575	0.0248649	0.0726856	0.94088	0.241877
S1H_73574492	1H	73574492	0.454933	-0.0256644	0.997453	0.0830325
S1H_73704267	1H	73704267	0.338519	-0.0272152	0.994557	0.111913
S1H_73704281	1H	73704281	0.565613	0.0177839	0.997453	0.113718
S1H_73704295	1H	73704295	0.685925	0.0164707	0.998522	0.0523466
S1H_73704311	1H	73704311	0.350909	0.0221223	0.994557	0.32852
S1H_73928672	1H	73928672	0.571632	0.0245568	0.997453	0.0559567
S1H_73930145	1H	73930145	0.204022	-0.037652	0.982298	0.101083
S1H_73930162	1H	73930162	0.952155	-0.00329684	0.998848	0.0794224
S1H_73930963	1H	73930963	0.0221786	-0.0619728	0.932607	0.285199
S1H_74214967	1H	74214967	0.721835	-0.0103727	0.998848	0.119134
S1H_74214978	1H	74214978	0.835162	-0.00784038	0.998848	0.0758123
S1H_74215395	1H	74215395	0.946644	0.00279963	0.998848	0.0577617
S1H_74215441	1H	74215441	0.220545	0.0402828	0.984585	0.0830325
S1H_74261452	1H	74261452	0.946718	-0.00299219	0.998848	0.0722022
S1H_74261480	1H	74261480	0.0227208	0.0729223	0.938117	0.0920578
S1H_74337494	1H	74337494	0.501097	0.013073	0.997453	0.407942
S1H_74341620	1H	74341620	0.626465	0.0120095	0.997453	0.256318
S1H_74361813	1H	74361813	0.734773	0.010904	0.998848	0.104693
S1H_74387486	1H	74387486	0.936513	-0.00165497	0.998848	0.377256
S1H_74545213	1H	74545213	0.0461991	0.0666125	0.982298	0.101083
S1H_74897257	1H	74897257	0.290023	-0.0217492	0.988664	0.34296
S1H_76125433	1H	76125433	0.183577	-0.0559532	0.982298	0.0505415
S1H_76321041	1H	76321041	0.739025	0.0109914	0.998848	0.0866426
S1H_76977028	1H	76977028	0.328621	0.0198761	0.994166	0.375451
S1H_76990389	1H	76990389	0.104487	-0.0344265	0.982298	0.288809
S1H_77483230	1H	77483230	0.648969	0.015642	0.997453	0.111913
S1H_77772507	1H	77772507	0.925047	-0.00193819	0.998848	0.48917
S1H_77929100	1H	77929100	0.583887	-0.0196049	0.997453	0.108303
S1H_78035985	1H	78035985	0.778976	0.00685515	0.998848	0.194946
S1H_78383082	1H	78383082	0.866175	-0.00352467	0.998848	0.451264
S1H_78383094	1H	78383094	0.234263	0.0264786	0.98541	0.389892
S1H_78383102	1H	78383102	0.807589	-0.0172052	0.998848	0.0541516
S1H_78383109	1H	78383109	0.152633	0.0337897	0.982298	0.33213
S1H_78407335	1H	78407335	0.706458	0.0142808	0.998848	0.0722022
S1H_78534018	1H	78534018	0.0120848	-0.0744444	0.886361	0.108303
S1H_78644060	1H	78644060	0.240356	0.0238445	0.98541	0.371841
S1H_78830425	1H	78830425	0.801184	0.00788361	0.998848	0.129964
S1H_78830442	1H	78830442	0.044503	-0.0735435	0.982298	0.0758123
S1H_79059540	1H	79059540	0.108572	0.0608605	0.982298	0.0613718
S1H_79059578	1H	79059578	0.643177	0.0134507	0.997453	0.151625
S1H_79060808	1H	79060808	0.49361	-0.0186447	0.997453	0.169675
S1H_79060815	1H	79060815	0.146332	-0.0322926	0.982298	0.314079
S1H_79080042	1H	79080042	0.0873017	0.0422883	0.982298	0.176895
S1H_79087312	1H	79087312	0.870216	0.00537789	0.998848	0.0794224
S1H_79087564	1H	79087564	0.375766	0.0185536	0.996125	0.375451
S1H_79526972	1H	79526972	0.072131	-0.0697314	0.982298	0.0595668
S1H_79527000	1H	79527000	0.0435992	-0.0433273	0.982298	0.308664
S1H_79585009	1H	79585009	0.546473	0.0216816	0.997453	0.0649819
S1H_79628200	1H	79628200	0.907577	-0.00268438	0.998848	0.397112
S1H_80265040	1H	80265040	0.00166359	0.085314	0.762903	0.133574
S1H_80471735	1H	80471735	0.00399146	0.0766748	0.806054	0.129964
S1H_80486841	1H	80486841	0.169486	0.0376905	0.982298	0.187726
S1H_80952733	1H	80952733	0.0449527	-0.0562256	0.982298	0.148014
S1H_81064979	1H	81064979	0.472191	-0.0317518	0.997453	0.066787
S1H_81518298	1H	81518298	0.143588	0.0377742	0.982298	0.245487
S1H_81518320	1H	81518320	0.17243	0.0568621	0.982298	0.0505415
S1H_81831435	1H	81831435	0.161092	-0.0542417	0.982298	0.104693
S1H_81969860	1H	81969860	0.272398	-0.0369735	0.986713	0.137184
S1H_81969887	1H	81969887	0.765875	-0.0116878	0.998848	0.0541516
S1H_82734949	1H	82734949	0.72908	-0.00753279	0.998848	0.445848
S1H_82734962	1H	82734962	0.101445	0.05867	0.982298	0.0722022
S1H_82734971	1H	82734971	0.410501	-0.0256451	0.997453	0.122744
S1H_82782983	1H	82782983	0.840935	-0.00554801	0.998848	0.314079
S1H_82985670	1H	82985670	0.110088	-0.0522886	0.982298	0.104693
S1H_83366306	1H	83366306	0.138729	-0.0584383	0.982298	0.0758123
S1H_83400847	1H	83400847	0.0349436	-0.0464842	0.971884	0.279783
S1H_83400930	1H	83400930	0.531301	-0.0221136	0.997453	0.0794224
S1H_83547276	1H	83547276	0.866899	-0.00493396	0.998848	0.294224
S1H_83949087	1H	83949087	0.640999	-0.0122861	0.997453	0.370036
S1H_83949099	1H	83949099	0.90349	0.00353518	0.998848	0.187726
S1H_83961283	1H	83961283	0.726742	-0.0105324	0.998848	0.104693
S1H_84236538	1H	84236538	0.143771	-0.0513351	0.982298	0.135379
S1H_84236607	1H	84236607	0.208992	0.0424092	0.983184	0.0776173
S1H_84262857	1H	84262857	0.695952	0.0160651	0.998848	0.0722022
S1H_84373801	1H	84373801	0.665546	-0.00886926	0.998108	0.350181
S1H_84407255	1H	84407255	0.807589	0.0172052	0.998848	0.0541516
S1H_84407269	1H	84407269	0.11586	-0.0331688	0.982298	0.404332
S1H_84466000	1H	84466000	0.854192	0.00723957	0.998848	0.0740072
S1H_84466003	1H	84466003	0.708678	-0.013679	0.998848	0.0866426
S1H_84466008	1H	84466008	0.321047	0.0213386	0.993746	0.31769
S1H_84608126	1H	84608126	0.564983	-0.0198591	0.997453	0.0956679
S1H_84608129	1H	84608129	0.352971	0.0197488	0.994557	0.357401
S1H_84796068	1H	84796068	0.390532	0.0191108	0.997453	0.348375
S1H_84796151	1H	84796151	0.205685	0.0567461	0.982298	0.0830325
S1H_85161430	1H	85161430	0.164134	0.0586333	0.982298	0.0685921
S1H_85279749	1H	85279749	0.326667	0.0257923	0.994166	0.34296
S1H_85362734	1H	85362734	0.941186	-0.00287242	0.998848	0.0830325
S1H_85381534	1H	85381534	0.526364	0.0224393	0.997453	0.137184
S1H_85807685	1H	85807685	0.462318	0.0163452	0.997453	0.258123
S1H_85807727	1H	85807727	0.267301	0.0259439	0.986713	0.200361
S1H_86076079	1H	86076079	0.971768	0.00116122	0.999642	0.31769
S1H_86076120	1H	86076120	0.0870974	0.0433431	0.982298	0.16787
S1H_86076124	1H	86076124	0.47702	-0.0327298	0.997453	0.0577617
S1H_86127522	1H	86127522	0.724022	0.013231	0.998848	0.0758123
S1H_86151559	1H	86151559	0.609235	0.013052	0.997453	0.189531
S1H_86740949	1H	86740949	0.920713	-0.00221855	0.998848	0.288809
S1H_86792346	1H	86792346	0.762188	-0.00818868	0.998848	0.158845
S1H_87052583	1H	87052583	0.642573	0.0108093	0.997453	0.377256
S1H_87119673	1H	87119673	0.0895458	-0.0517014	0.982298	0.101083
S1H_87119703	1H	87119703	0.567703	0.0135497	0.997453	0.303249
S1H_87353564	1H	87353564	0.021353	-0.0926306	0.925035	0.0577617
S1H_87486200	1H	87486200	0.0161397	0.082443	0.915978	0.0812274
S1H_87490067	1H	87490067	0.0310235	-0.0859831	0.961246	0.0920578
S1H_87961619	1H	87961619	0.0620052	-0.0629561	0.982298	0.0812274
S1H_87984531	1H	87984531	0.19035	-0.0337273	0.982298	0.377256
S1H_88019810	1H	88019810	0.558297	-0.0320196	0.997453	0.0776173
S1H_88156993	1H	88156993	0.101271	0.0952707	0.982298	0.0631769
S1H_88884877	1H	88884877	0.149503	-0.0417021	0.982298	0.144404
S1H_89383001	1H	89383001	0.148746	0.0336239	0.982298	0.366426
S1H_89484245	1H	89484245	0.0115878	0.064335	0.87944	0.272563
S1H_89768448	1H	89768448	0.767552	-0.00708622	0.998848	0.404332
S1H_89982211	1H	89982211	0.729429	0.01719	0.998848	0.0577617
S1H_90025514	1H	90025514	0.00232929	-0.110994	0.762903	0.0685921
S1H_90351197	1H	90351197	0.776242	0.0102972	0.998848	0.1787
S1H_90614426	1H	90614426	0.192831	-0.0304935	0.982298	0.458484
S1H_90614475	1H	90614475	0.868586	0.00637931	0.998848	0.0830325
S1H_90735698	1H	90735698	0.0832052	-0.073878	0.982298	0.0523466
S1H_90736986	1H	90736986	0.615347	-0.0154758	0.997453	0.126354
S1H_90838949	1H	90838949	0.636203	-0.0173579	0.997453	0.131769
S1H_90985676	1H	90985676	0.104483	0.0442464	0.982298	0.388087
S1H_91245852	1H	91245852	0.00746824	0.0656284	0.843036	0.292419
S1H_91256000	1H	91256000	0.916431	0.00470522	0.998848	0.0487365
S1H_91333588	1H	91333588	0.515789	-0.0183279	0.997453	0.133574
S1H_91581322	1H	91581322	0.594674	0.0138455	0.997453	0.207581
S1H_91581382	1H	91581382	0.775252	0.0117228	0.998848	0.0776173
S1H_91686689	1H	91686689	0.546984	0.0190765	0.997453	0.0974729
S1H_92251379	1H	92251379	0.0819253	-0.0417759	0.982298	0.351986
S1H_92251459	1H	92251459	0.255093	0.0469639	0.986075	0.0685921
S1H_92333945	1H	92333945	0.802944	-0.0102836	0.998848	0.0722022
S1H_92333987	1H	92333987	0.198813	0.049983	0.982298	0.0649819
S1H_92697953	1H	92697953	0.525311	-0.0206089	0.997453	0.0902527
S1H_92840770	1H	92840770	0.295743	-0.0242777	0.989883	0.259928
S1H_92880603	1H	92880603	0.381619	-0.0292117	0.996125	0.0866426
S1H_92880630	1H	92880630	0.522369	-0.0160524	0.997453	0.198556
S1H_93112368	1H	93112368	0.775578	0.0109471	0.998848	0.066787
S1H_93250961	1H	93250961	0.598638	0.0290355	0.997453	0.0631769
S1H_93250962	1H	93250962	0.261194	-0.0481563	0.986393	0.0523466
S1H_93250995	1H	93250995	0.913507	0.00466505	0.998848	0.0595668
S1H_93327846	1H	93327846	0.844753	-0.00797611	0.998848	0.0740072
S1H_93393855	1H	93393855	0.111949	0.100564	0.982298	0.0541516
S1H_93488962	1H	93488962	0.164433	-0.0557427	0.982298	0.0613718
S1H_93547632	1H	93547632	0.242075	0.0603163	0.98541	0.0541516
S1H_93756599	1H	93756599	0.177313	0.0411398	0.982298	0.101083
S1H_94145307	1H	94145307	0.0381253	0.0515406	0.976789	0.265343
S1H_94176679	1H	94176679	0.940328	-0.00288173	0.998848	0.124549
S1H_94396879	1H	94396879	0.768734	0.0130954	0.998848	0.0649819
S1H_94396916	1H	94396916	0.660434	-0.0111845	0.998108	0.16787
S1H_94852581	1H	94852581	0.335879	0.0316276	0.994247	0.119134
S1H_94852603	1H	94852603	0.00232929	-0.110994	0.762903	0.0685921
S1H_95197597	1H	95197597	0.326315	-0.0227164	0.994166	0.238267
S1H_95309603	1H	95309603	0.524207	-0.0272561	0.997453	0.0577617
S1H_95412035	1H	95412035	0.0129147	0.0688259	0.886361	0.193141
S1H_95544812	1H	95544812	0.00022246	0.126801	0.348383	0.0758123
S1H_95922505	1H	95922505	0.00736961	0.095114	0.843036	0.0722022
S1H_95922507	1H	95922507	0.471641	0.024278	0.997453	0.0794224
S1H_96572037	1H	96572037	0.618328	0.0172137	0.997453	0.0758123
S1H_96669929	1H	96669929	0.403439	-0.0298274	0.997453	0.0938628
S1H_96669936	1H	96669936	0.295837	0.0482604	0.989883	0.0541516
S1H_96836812	1H	96836812	0.626581	0.0263287	0.997453	0.0523466
S1H_96836845	1H	96836845	0.0764998	-0.0813378	0.982298	0.0541516
S1H_96977081	1H	96977081	0.694182	-0.0095073	0.998848	0.222022
S1H_97495516	1H	97495516	0.0213353	0.083629	0.925035	0.0722022
S1H_98568441	1H	98568441	0.919923	-0.00255055	0.998848	0.223827
S1H_98588474	1H	98588474	0.433763	0.0327797	0.997453	0.0613718
S1H_99006689	1H	99006689	0.514901	0.0192799	0.997453	0.120939
S1H_99122611	1H	99122611	0.342512	0.0300278	0.994557	0.203971
S1H_99357359	1H	99357359	0.657229	-0.0119953	0.997951	0.148014
S1H_99435191	1H	99435191	0.204512	0.038125	0.982298	0.223827
S1H_99662621	1H	99662621	0.0143535	0.0764545	0.909899	0.180505
S1H_99662652	1H	99662652	0.351684	-0.045626	0.994557	0.0722022
S1H_100174275	1H	100174275	0.302448	0.0268057	0.993281	0.438628
S1H_100799772	1H	100799772	0.212456	0.0319162	0.984202	0.447653
S1H_100800473	1H	100800473	0.125501	0.0452262	0.982298	0.198556
S1H_100809884	1H	100809884	0.0222917	0.0826736	0.932607	0.0722022
S1H_101020066	1H	101020066	0.900218	0.00466658	0.998848	0.106498
S1H_101020089	1H	101020089	0.723019	-0.00814277	0.998848	0.469314
S1H_101782064	1H	101782064	0.475579	0.028432	0.997453	0.0577617
S1H_102476940	1H	102476940	0.727447	-0.00777494	0.998848	0.416968
S1H_102926720	1H	102926720	0.207242	-0.0508737	0.982298	0.104693
S1H_103890387	1H	103890387	0.385818	0.0235232	0.996358	0.351986
S1H_104405904	1H	104405904	0.893924	0.00309311	0.998848	0.270758
S1H_104424234	1H	104424234	0.778971	0.00640816	0.998848	0.277978
S1H_104520523	1H	104520523	0.478416	-0.0219356	0.997453	0.0974729
S1H_104533886	1H	104533886	0.514467	0.0348517	0.997453	0.0722022
S1H_104533914	1H	104533914	0.580474	-0.0136056	0.997453	0.258123
S1H_104540341	1H	104540341	0.472705	-0.0195852	0.997453	0.234657
S1H_104932856	1H	104932856	0.112324	-0.0569007	0.982298	0.146209
S1H_105059463	1H	105059463	0.95649	0.00204058	0.998848	0.119134
S1H_105154522	1H	105154522	0.0815288	0.0564981	0.982298	0.17509
S1H_105154527	1H	105154527	0.846876	0.00730567	0.998848	0.0613718
S1H_105437893	1H	105437893	0.601964	-0.0119428	0.997453	0.357401
S1H_105457952	1H	105457952	0.987168	0.000383647	0.999905	0.294224
S1H_105862485	1H	105862485	0.729591	-0.00801648	0.998848	0.209386
S1H_106256808	1H	106256808	0.171295	0.0560228	0.982298	0.0613718
S1H_106320275	1H	106320275	0.431568	-0.0182359	0.997453	0.296029
S1H_106456894	1H	106456894	0.633112	0.0128915	0.997453	0.240072
S1H_106809095	1H	106809095	0.415379	-0.035613	0.997453	0.0794224
S1H_106920180	1H	106920180	0.334666	0.0351256	0.994166	0.0722022
S1H_107142441	1H	107142441	0.716414	0.0195563	0.998848	0.0541516
S1H_107298106	1H	107298106	0.29559	0.0717495	0.989883	0.0649819
S1H_107442903	1H	107442903	0.84853	-0.00408545	0.998848	0.361011
S1H_107489155	1H	107489155	0.742088	-0.00800837	0.998848	0.247292
S1H_107990645	1H	107990645	0.820912	-0.0118127	0.998848	0.0541516
S1H_107990647	1H	107990647	0.155338	-0.0611347	0.982298	0.0505415
S1H_108335111	1H	108335111	0.823711	-0.011533	0.998848	0.0685921
S1H_108380101	1H	108380101	0.843545	-0.00607273	0.998848	0.214801
S1H_108380115	1H	108380115	0.188234	0.0378742	0.982298	0.169675
S1H_108711549	1H	108711549	0.165426	0.0689682	0.982298	0.0902527
S1H_108973799	1H	108973799	0.405842	-0.026462	0.997453	0.104693
S1H_108973820	1H	108973820	0.220172	-0.0278618	0.984585	0.472924
S1H_109246123	1H	109246123	0.633004	-0.013978	0.997453	0.173285
S1H_109535583	1H	109535583	0.0127738	-0.0801482	0.886361	0.162455
S1H_109764785	1H	109764785	0.446358	-0.0237897	0.997453	0.0956679
S1H_110004157	1H	110004157	0.240946	0.0560121	0.98541	0.0884477
S1H_110092412	1H	110092412	0.166179	-0.0564056	0.982298	0.0577617
S1H_110135697	1H	110135697	0.375965	-0.0362904	0.996125	0.0758123
S1H_110405091	1H	110405091	0.500409	-0.0256423	0.997453	0.119134
S1H_110456329	1H	110456329	0.639935	0.0114212	0.997453	0.292419
S1H_111722780	1H	111722780	0.807589	0.0172052	0.998848	0.0541516
S1H_111753260	1H	111753260	0.504195	-0.025386	0.997453	0.0649819
S1H_111753271	1H	111753271	0.249572	-0.0330256	0.986075	0.194946
S1H_111753295	1H	111753295	0.272316	-0.0463643	0.986713	0.0541516
S1H_112060634	1H	112060634	0.05539	0.0577506	0.982298	0.187726
S1H_112069867	1H	112069867	0.415379	-0.035613	0.997453	0.0794224
S1H_112165532	1H	112165532	0.562326	-0.0164471	0.997453	0.16065
S1H_112263734	1H	112263734	0.820912	0.0118127	0.998848	0.0541516
S1H_112317556	1H	112317556	0.823711	0.011533	0.998848	0.0685921
S1H_112317983	1H	112317983	0.534263	0.0168351	0.997453	0.133574
S1H_113063057	1H	113063057	0.0806025	-0.115363	0.982298	0.0595668
S1H_113389336	1H	113389336	0.0199499	-0.0637802	0.922353	0.207581
S1H_113823758	1H	113823758	0.127792	0.033944	0.982298	0.49278
S1H_113824607	1H	113824607	0.44508	0.0316056	0.997453	0.0613718
S1H_113911141	1H	113911141	0.430297	-0.0255143	0.997453	0.0866426
S1H_113984153	1H	113984153	0.706765	0.0113647	0.998848	0.211191
S1H_113995290	1H	113995290	0.507045	0.0198557	0.997453	0.185921
S1H_114055749	1H	114055749	0.656054	-0.0124718	0.997555	0.292419
S1H_114055754	1H	114055754	0.150529	0.0613949	0.982298	0.0523466
S1H_114127898	1H	114127898	0.0880345	-0.0902676	0.982298	0.0559567
S1H_114228577	1H	114228577	0.552027	-0.0173754	0.997453	0.110108
S1H_114228578	1H	114228578	0.0777671	0.0672651	0.982298	0.101083
S1H_114370895	1H	114370895	0.604925	0.0299107	0.997453	0.0523466
S1H_114503034	1H	114503034	0.0727486	0.076491	0.982298	0.0794224
S1H_114535924	1H	114535924	0.296187	0.0527449	0.990243	0.0577617
S1H_114652514	1H	114652514	0.454917	0.0288438	0.997453	0.129964
S1H_114652523	1H	114652523	0.961863	-0.00121404	0.999032	0.276173
S1H_114883925	1H	114883925	0.345239	0.0243871	0.994557	0.258123
S1H_114916024	1H	114916024	0.514721	0.0171837	0.997453	0.232852
S1H_114916046	1H	114916046	0.188123	0.0490493	0.982298	0.158845
S1H_115318266	1H	115318266	0.585038	0.013023	0.997453	0.402527
S1H_115318292	1H	115318292	0.195709	-0.073383	0.982298	0.0830325
S1H_115351539	1H	115351539	0.87075	-0.00719066	0.998848	0.0830325
S1H_115355022	1H	115355022	0.676688	0.00923057	0.998108	0.355596
S1H_115476379	1H	115476379	0.0183449	0.0994189	0.91929	0.0902527
S1H_115956748	1H	115956748	0.544919	-0.0148478	0.997453	0.379061
S1H_116224143	1H	116224143	0.0439989	0.0709674	0.982298	0.113718
S1H_116504113	1H	116504113	0.058936	-0.0797231	0.982298	0.0902527
S1H_116648924	1H	116648924	0.726447	-0.0103909	0.998848	0.209386
S1H_116849651	1H	116849651	0.308745	0.0223911	0.993746	0.32852
S1H_116849711	1H	116849711	0.764296	-0.0158464	0.998848	0.0722022
S1H_117027595	1H	117027595	0.52225	-0.0226616	0.997453	0.146209
S1H_117037809	1H	117037809	0.196147	0.0673603	0.982298	0.0649819
S1H_117281900	1H	117281900	0.184258	-0.0625468	0.982298	0.0722022
S1H_117616173	1H	117616173	0.50917	-0.0164285	0.997453	0.272563
S1H_117625784	1H	117625784	0.601484	-0.0162378	0.997453	0.205776
S1H_117668460	1H	117668460	0.0115683	-0.102095	0.87944	0.0902527
S1H_118001739	1H	118001739	0.226897	0.0384429	0.984717	0.133574
S1H_118014440	1H	118014440	0.79094	0.00744515	0.998848	0.261733
S1H_118077256	1H	118077256	0.577502	-0.0222061	0.997453	0.0631769
S1H_118077265	1H	118077265	0.693031	-0.0123696	0.998848	0.0938628
S1H_118190177	1H	118190177	0.00435987	-0.116729	0.809318	0.104693
S1H_118229396	1H	118229396	0.815378	-0.0176154	0.998848	0.066787
S1H_118229412	1H	118229412	0.602498	-0.0223664	0.997453	0.0974729
S1H_118386826	1H	118386826	0.038823	-0.0832144	0.976789	0.0902527
S1H_118682630	1H	118682630	0.00381799	-0.143557	0.793632	0.0631769
S1H_119102418	1H	119102418	0.462583	0.0171134	0.997453	0.247292
S1H_119386275	1H	119386275	0.64511	0.0146112	0.997453	0.0902527
S1H_119462461	1H	119462461	0.291237	-0.0379206	0.988664	0.16426
S1H_119462481	1H	119462481	0.0749937	0.0512742	0.982298	0.202166
S1H_119857409	1H	119857409	0.471424	-0.0325194	0.997453	0.0541516
S1H_120112130	1H	120112130	0.893679	0.0040843	0.998848	0.202166
S1H_120295185	1H	120295185	0.00903094	0.145021	0.853664	0.0649819
S1H_120373281	1H	120373281	0.0971394	-0.0435244	0.982298	0.33574
S1H_120736267	1H	120736267	0.227875	0.0268088	0.984717	0.31769
S1H_120736275	1H	120736275	0.843576	-0.0108754	0.998848	0.0505415
S1H_120865881	1H	120865881	0.361444	-0.0437142	0.994566	0.0938628
S1H_120895198	1H	120895198	0.927632	-0.00273027	0.998848	0.193141
S1H_121285746	1H	121285746	0.60997	-0.0211219	0.997453	0.0577617
S1H_121285767	1H	121285767	0.532786	-0.0148397	0.997453	0.404332
S1H_122273064	1H	122273064	0.920562	0.00520902	0.998848	0.0740072
S1H_122323889	1H	122323889	0.577674	-0.0250496	0.997453	0.0758123
S1H_122552961	1H	122552961	0.834185	0.00779387	0.998848	0.151625
S1H_122552989	1H	122552989	0.689021	0.0145952	0.998766	0.0703971
S1H_122553008	1H	122553008	0.192724	-0.0904285	0.982298	0.0649819
S1H_122572487	1H	122572487	0.595858	-0.0134116	0.997453	0.268953
S1H_122588732	1H	122588732	0.633408	0.0115848	0.997453	0.294224
S1H_123083497	1H	123083497	0.468837	-0.0222534	0.997453	0.214801
S1H_123236327	1H	123236327	0.325719	0.0314196	0.994166	0.137184
S1H_124117424	1H	124117424	0.354978	-0.0437203	0.994557	0.0848375
S1H_124219324	1H	124219324	0.808582	0.0121761	0.998848	0.0722022
S1H_124383665	1H	124383665	0.0122105	-0.106882	0.886361	0.0938628
S1H_124393000	1H	124393000	0.0213359	-0.0975188	0.925035	0.0812274
S1H_124393007	1H	124393007	0.0450184	-0.130309	0.982298	0.0541516
S1H_124464070	1H	124464070	0.878341	0.00560978	0.998848	0.0794224
S1H_124464079	1H	124464079	0.878763	0.00533758	0.998848	0.0794224
S1H_126534934	1H	126534934	0.668857	-0.0132315	0.998108	0.198556
S1H_126534942	1H	126534942	0.820858	-0.00693772	0.998848	0.203971
S1H_127293847	1H	127293847	0.718015	0.0105915	0.998848	0.115523
S1H_127364006	1H	127364006	0.887632	0.00576867	0.998848	0.115523
S1H_127517569	1H	127517569	0.389661	-0.0192163	0.997453	0.460289
S1H_127845568	1H	127845568	0.953625	0.00259527	0.998848	0.0577617
S1H_128274454	1H	128274454	0.747211	0.00947157	0.998848	0.227437
S1H_128563335	1H	128563335	0.843576	-0.0108754	0.998848	0.0505415
S1H_128836265	1H	128836265	0.516751	0.0324878	0.997453	0.0812274
S1H_129145498	1H	129145498	0.342043	-0.0437335	0.994557	0.099278
S1H_129402716	1H	129402716	0.807589	-0.0172052	0.998848	0.0541516
S1H_129788581	1H	129788581	0.422715	-0.0210126	0.997453	0.265343
S1H_129856085	1H	129856085	0.272316	0.0463643	0.986713	0.0541516
S1H_129856095	1H	129856095	0.664708	-0.0168888	0.998108	0.102888
S1H_129856096	1H	129856096	0.556875	-0.0206759	0.997453	0.122744
S1H_129908699	1H	129908699	0.202724	-0.0467	0.982298	0.149819
S1H_130054128	1H	130054128	0.192724	0.0904285	0.982298	0.0649819
S1H_130054129	1H	130054129	0.111829	-0.0587554	0.982298	0.173285
S1H_130311785	1H	130311785	0.299832	-0.0502019	0.991157	0.0703971
S1H_131059912	1H	131059912	0.480175	-0.0231076	0.997453	0.126354
S1H_131191485	1H	131191485	0.704552	0.00918597	0.998848	0.337545
S1H_131370480	1H	131370480	0.37745	-0.0555152	0.996125	0.0794224
S1H_131436479	1H	131436479	0.334174	-0.0444546	0.994166	0.0523466
S1H_131741995	1H	131741995	0.165426	0.0689682	0.982298	0.0902527
S1H_132600014	1H	132600014	0.193234	-0.0604323	0.982298	0.0703971
S1H_132678300	1H	132678300	0.620972	-0.0129363	0.997453	0.411552
S1H_132685917	1H	132685917	0.675302	-0.0197335	0.998108	0.0794224
S1H_132848964	1H	132848964	0.554269	-0.0326737	0.997453	0.0703971
S1H_133156994	1H	133156994	0.0242511	0.096134	0.938316	0.0830325
S1H_133335055	1H	133335055	0.654985	0.0213283	0.997484	0.0505415
S1H_133345612	1H	133345612	0.874217	0.00614268	0.998848	0.0613718
S1H_133361402	1H	133361402	0.380521	0.0239111	0.996125	0.297834
S1H_133630865	1H	133630865	0.673923	0.0104392	0.998108	0.436823
S1H_133727766	1H	133727766	0.764441	-0.0123561	0.998848	0.0559567
S1H_133727770	1H	133727770	0.686618	0.0108029	0.99873	0.250903
S1H_134125816	1H	134125816	0.637551	-0.0187799	0.997453	0.0613718
S1H_134125855	1H	134125855	0.899598	0.00435581	0.998848	0.129964
S1H_134125894	1H	134125894	0.763912	0.0098584	0.998848	0.126354
S1H_134280810	1H	134280810	0.761199	0.0119535	0.998848	0.101083
S1H_134562369	1H	134562369	0.560896	-0.0248273	0.997453	0.119134
S1H_135194721	1H	135194721	0.93466	0.00304094	0.998848	0.0758123
S1H_135233428	1H	135233428	0.321379	-0.0271974	0.993746	0.241877
S1H_135240427	1H	135240427	0.0413696	-0.0724437	0.982298	0.111913
S1H_135270936	1H	135270936	0.66725	0.0126866	0.998108	0.16426
S1H_135507218	1H	135507218	0.562957	-0.0179165	0.997453	0.102888
S1H_135677729	1H	135677729	0.188641	0.0802435	0.982298	0.0577617
S1H_135744194	1H	135744194	0.844043	0.00522376	0.998848	0.389892
S1H_135744214	1H	135744214	0.181808	0.0330126	0.982298	0.418773
S1H_135759704	1H	135759704	0.77515	-0.00738179	0.998848	0.223827
S1H_135784383	1H	135784383	0.293495	-0.0321674	0.988705	0.15343
S1H_135978731	1H	135978731	0.843576	0.0108754	0.998848	0.0505415
S1H_136011308	1H	136011308	0.764296	-0.0158464	0.998848	0.0722022
S1H_136122924	1H	136122924	0.104644	-0.077002	0.982298	0.0776173
S1H_136122933	1H	136122933	0.282194	0.0487865	0.988037	0.0758123
S1H_136934318	1H	136934318	0.620972	0.0129363	0.997453	0.411552
S1H_137510585	1H	137510585	0.593479	0.0187052	0.997453	0.148014
S1H_137695493	1H	137695493	0.351619	-0.0344187	0.994557	0.16426
S1H_137767756	1H	137767756	0.38375	-0.0399562	0.996125	0.0956679
S1H_137815231	1H	137815231	0.0479863	-0.0776262	0.982298	0.155235
S1H_137815933	1H	137815933	0.62671	-0.0135999	0.997453	0.306859
S1H_137883986	1H	137883986	0.0920474	-0.0589641	0.982298	0.0758123
S1H_138207879	1H	138207879	0.988109	-0.000665098	0.999972	0.0505415
S1H_138493223	1H	138493223	0.48882	0.0221173	0.997453	0.122744
S1H_138502935	1H	138502935	0.575251	0.0216493	0.997453	0.099278
S1H_138555179	1H	138555179	0.472957	0.0196529	0.997453	0.292419
S1H_138570816	1H	138570816	0.957854	0.00159941	0.999032	0.131769
S1H_138719334	1H	138719334	0.544865	0.0147348	0.997453	0.447653
S1H_138719354	1H	138719354	0.951111	0.0019487	0.998848	0.0866426
S1H_138726457	1H	138726457	0.935467	-0.00324838	0.998848	0.0577617
S1H_138927859	1H	138927859	0.560896	-0.0248273	0.997453	0.119134
S1H_138995818	1H	138995818	0.470136	0.0340847	0.997453	0.0487365
S1H_139005981	1H	139005981	0.543261	0.0284502	0.997453	0.108303
S1H_139560278	1H	139560278	0.321379	0.0271974	0.993746	0.241877
S1H_140439765	1H	140439765	0.824197	-0.0103361	0.998848	0.0974729
S1H_140442241	1H	140442241	0.25389	-0.0345977	0.986075	0.15343
S1H_140447768	1H	140447768	0.244043	-0.0574267	0.98541	0.0685921
S1H_140763510	1H	140763510	0.0567932	-0.0687	0.982298	0.110108
S1H_141108170	1H	141108170	0.929311	0.00413311	0.998848	0.0812274
S1H_141204015	1H	141204015	0.768836	0.0127084	0.998848	0.0505415
S1H_141403368	1H	141403368	0.823155	0.0101738	0.998848	0.0685921
S1H_141408997	1H	141408997	0.579272	0.0185895	0.997453	0.0902527
S1H_141426659	1H	141426659	0.347896	-0.0426765	0.994557	0.0938628
S1H_141437889	1H	141437889	0.379447	0.0579579	0.996125	0.0577617
S1H_141966742	1H	141966742	0.911996	-0.00408808	0.998848	0.0685921
S1H_141966783	1H	141966783	0.452633	0.0275368	0.997453	0.166065
S1H_142018766	1H	142018766	0.764296	-0.0158464	0.998848	0.0722022
S1H_142073603	1H	142073603	0.764716	-0.0125679	0.998848	0.0830325
S1H_142184562	1H	142184562	0.641942	0.0151712	0.997453	0.0866426
S1H_142540674	1H	142540674	0.528172	-0.0160535	0.997453	0.223827
S1H_142699267	1H	142699267	0.756339	0.00870332	0.998848	0.196751
S1H_143748719	1H	143748719	0.480474	-0.0301172	0.997453	0.119134
S1H_143881532	1H	143881532	0.935467	-0.00324838	0.998848	0.0577617
S1H_144008853	1H	144008853	0.761199	0.0119535	0.998848	0.101083
S1H_144135354	1H	144135354	0.83212	-0.00561621	0.998848	0.205776
S1H_144146568	1H	144146568	0.977893	0.00103465	0.999658	0.066787
S1H_144465266	1H	144465266	0.988109	-0.000665098	0.999972	0.0505415
S1H_144466014	1H	144466014	0.284551	-0.0310339	0.988037	0.117329
S1H_144617255	1H	144617255	0.995401	-0.000172997	0.99999	0.133574
S1H_144633575	1H	144633575	0.271106	-0.0546863	0.986713	0.0938628
S1H_144883324	1H	144883324	0.0872928	-0.0437953	0.982298	0.348375
S1H_144883372	1H	144883372	0.192724	-0.0904285	0.982298	0.0649819
S1H_145031828	1H	145031828	0.821917	0.00639826	0.998848	0.234657
S1H_145697931	1H	145697931	0.244043	-0.0574267	0.98541	0.0685921
S1H_145709376	1H	145709376	0.604621	0.0299098	0.997453	0.0776173
S1H_146194446	1H	146194446	0.579272	0.0185895	0.997453	0.0902527
S1H_146229537	1H	146229537	0.267456	0.0306892	0.986713	0.240072
S1H_146230946	1H	146230946	0.0882472	0.0665965	0.982298	0.15704
S1H_146403396	1H	146403396	0.161855	-0.0687641	0.982298	0.0920578
S1H_146613198	1H	146613198	0.682972	0.0100407	0.998108	0.438628
S1H_147608354	1H	147608354	0.0155433	-0.0981315	0.912396	0.0902527
S1H_147648838	1H	147648838	0.191721	0.0386051	0.982298	0.155235
S1H_148004311	1H	148004311	0.576531	-0.0156323	0.997453	0.344765
S1H_148182957	1H	148182957	0.615929	0.0202851	0.997453	0.0848375
S1H_148276730	1H	148276730	0.60997	0.0211219	0.997453	0.0577617
S1H_148326626	1H	148326626	0.806267	-0.0101942	0.998848	0.0541516
S1H_148326677	1H	148326677	0.0786921	0.0743283	0.982298	0.111913
S1H_148358207	1H	148358207	0.424311	-0.036293	0.997453	0.0956679
S1H_148659090	1H	148659090	0.302497	-0.0557734	0.993281	0.0830325
S1H_149584290	1H	149584290	0.911335	-0.00339726	0.998848	0.17148
S1H_149584304	1H	149584304	0.886769	-0.00609447	0.998848	0.106498
S1H_149615039	1H	149615039	0.837065	0.00510617	0.998848	0.371841
S1H_149615159	1H	149615159	0.85877	-0.00582314	0.998848	0.0938628
S1H_149615251	1H	149615251	0.278118	-0.0283356	0.986713	0.380866
S1H_150372989	1H	150372989	0.244043	0.0574267	0.98541	0.0685921
S1H_150467945	1H	150467945	0.967767	0.00125825	0.999642	0.176895
S1H_150538148	1H	150538148	0.842437	-0.0112079	0.998848	0.0541516
S1H_150675430	1H	150675430	0.747138	-0.00929112	0.998848	0.223827
S1H_150816431	1H	150816431	0.421249	0.0368433	0.997453	0.0776173
S1H_151003492	1H	151003492	0.911926	-0.00583904	0.998848	0.0740072
S1H_151124160	1H	151124160	0.755929	-0.0126213	0.998848	0.126354
S1H_151342075	1H	151342075	0.192724	-0.0904285	0.982298	0.0649819
S1H_151372511	1H	151372511	0.879177	0.00688326	0.998848	0.0740072
S1H_151568939	1H	151568939	0.0422757	0.139866	0.982298	0.0559567
S1H_152831069	1H	152831069	0.230785	-0.0372665	0.984717	0.220217
S1H_153285716	1H	153285716	0.806267	-0.0101942	0.998848	0.0541516
S1H_153478540	1H	153478540	0.57129	0.0147312	0.997453	0.413357
S1H_153768380	1H	153768380	0.321379	-0.0271974	0.993746	0.241877
S1H_153938775	1H	153938775	0.747814	-0.0119201	0.998848	0.0703971
S1H_153938786	1H	153938786	0.546987	0.0233808	0.997453	0.066787
S1H_154108665	1H	154108665	0.166918	-0.0434993	0.982298	0.140794
S1H_154114337	1H	154114337	0.135001	-0.0576547	0.982298	0.0631769
S1H_154180720	1H	154180720	0.212503	-0.0676015	0.984268	0.0649819
S1H_154356880	1H	154356880	0.0192244	-0.0913512	0.91929	0.15343
S1H_154871062	1H	154871062	0.0518905	-0.0682673	0.982298	0.113718
S1H_154871071	1H	154871071	0.861592	0.00531142	0.998848	0.16787
S1H_155112126	1H	155112126	0.783882	0.0146975	0.998848	0.0541516
S1H_155112156	1H	155112156	0.342899	-0.0299468	0.994557	0.129964
S1H_155126063	1H	155126063	0.60997	0.0211219	0.997453	0.0577617
S1H_155549781	1H	155549781	0.979298	-0.00125227	0.999658	0.0794224
S1H_156268697	1H	156268697	0.798449	0.0102644	0.998848	0.0685921
S1H_156326484	1H	156326484	0.306958	-0.0458309	0.993746	0.099278
S1H_156368700	1H	156368700	0.852091	0.00755672	0.998848	0.0559567
S1H_156834917	1H	156834917	0.896214	-0.00532644	0.998848	0.0613718
S1H_157316799	1H	157316799	0.472089	0.0316873	0.997453	0.122744
S1H_157484341	1H	157484341	0.645925	-0.0168869	0.997453	0.0685921
S1H_158007229	1H	158007229	0.239437	-0.079378	0.98541	0.066787
S1H_158557082	1H	158557082	0.508979	0.0159225	0.997453	0.451264
S1H_158828892	1H	158828892	0.105238	0.0763517	0.982298	0.0541516
S1H_158935498	1H	158935498	0.834725	0.00728681	0.998848	0.0938628
S1H_159014639	1H	159014639	0.174189	-0.0661524	0.982298	0.0920578
S1H_159034014	1H	159034014	0.605887	-0.0304534	0.997453	0.0523466
S1H_159161274	1H	159161274	0.90696	-0.00296708	0.998848	0.407942
S1H_159280533	1H	159280533	0.0808912	-0.0757998	0.982298	0.119134
S1H_159308223	1H	159308223	0.342518	0.0260911	0.994557	0.240072
S1H_159323154	1H	159323154	0.199795	-0.0394041	0.982298	0.148014
S1H_159323211	1H	159323211	0.598234	-0.0137915	0.997453	0.447653
S1H_159806497	1H	159806497	0.88768	-0.00453287	0.998848	0.191336
S1H_160095123	1H	160095123	0.0065752	0.134915	0.843036	0.099278
S1H_160332520	1H	160332520	0.204146	-0.0479948	0.982298	0.101083
S1H_160332523	1H	160332523	0.270913	-0.0409558	0.986713	0.0703971
S1H_160671628	1H	160671628	0.843576	-0.0108754	0.998848	0.0505415
S1H_161040465	1H	161040465	0.261095	-0.0443988	0.986393	0.0613718
S1H_161274299	1H	161274299	0.68941	0.0126282	0.998848	0.216606
S1H_161647257	1H	161647257	0.72792	0.0152151	0.998848	0.0469314
S1H_161647265	1H	161647265	0.745797	0.00854186	0.998848	0.409747
S1H_161771102	1H	161771102	0.764296	0.0158464	0.998848	0.0722022
S1H_161825549	1H	161825549	0.261565	-0.0293652	0.986713	0.312274
S1H_161932868	1H	161932868	0.276902	-0.056274	0.986713	0.0649819
S1H_162702298	1H	162702298	0.439916	-0.0340428	0.997453	0.0794224
S1H_162983902	1H	162983902	0.14351	0.0826702	0.982298	0.0631769
S1H_163570144	1H	163570144	0.806267	0.0101942	0.998848	0.0541516
S1H_163657377	1H	163657377	0.00284022	0.11445	0.790837	0.101083
S1H_163800984	1H	163800984	0.101997	-0.0743985	0.982298	0.117329
S1H_163886376	1H	163886376	0.381842	-0.0290745	0.996125	0.101083
S1H_164261421	1H	164261421	0.104086	0.0539609	0.982298	0.122744
S1H_164479044	1H	164479044	0.981646	-0.000851594	0.999658	0.0685921
S1H_164698977	1H	164698977	0.524635	0.0165757	0.997453	0.444043
S1H_164756573	1H	164756573	0.196707	0.063841	0.982298	0.0758123
S1H_164955412	1H	164955412	0.0153823	-0.112593	0.912396	0.0902527
S1H_165009246	1H	165009246	0.0197873	-0.0970929	0.922353	0.0866426
S1H_165084653	1H	165084653	0.0432277	-0.0707659	0.982298	0.142599
S1H_165299014	1H	165299014	0.0337507	0.0734541	0.966147	0.117329
S1H_165409673	1H	165409673	0.00164057	0.133229	0.762903	0.0956679
S1H_166148682	1H	166148682	0.115749	-0.0482205	0.982298	0.149819
S1H_166275853	1H	166275853	0.490019	0.021939	0.997453	0.212996
S1H_166349872	1H	166349872	0.471631	-0.0294796	0.997453	0.0956679
S1H_166405607	1H	166405607	0.07945	-0.0768584	0.982298	0.0938628
S1H_166446418	1H	166446418	0.25896	-0.0402488	0.986393	0.0758123
S1H_166809268	1H	166809268	0.476864	0.0206229	0.997453	0.162455
S1H_167025382	1H	167025382	0.764296	0.0158464	0.998848	0.0722022
S1H_167382212	1H	167382212	0.886723	-0.00561079	0.998848	0.0631769
S1H_167702841	1H	167702841	0.52893	-0.0159622	0.997453	0.330325
S1H_167702855	1H	167702855	0.523135	-0.021408	0.997453	0.099278
S1H_167704848	1H	167704848	0.724053	-0.0118668	0.998848	0.0830325
S1H_167851665	1H	167851665	0.619851	0.0154976	0.997453	0.162455
S1H_168156477	1H	168156477	0.622381	0.0178435	0.997453	0.0758123
S1H_168695920	1H	168695920	0.483272	0.0245987	0.997453	0.0866426
S1H_169004622	1H	169004622	0.445653	0.0224072	0.997453	0.135379
S1H_169072511	1H	169072511	0.225358	-0.0309633	0.984717	0.310469
S1H_169172594	1H	169172594	0.654363	0.0162076	0.997453	0.140794
S1H_169342345	1H	169342345	0.466263	-0.026394	0.997453	0.0703971
S1H_169344000	1H	169344000	0.774641	-0.00683733	0.998848	0.429603
S1H_169344426	1H	169344426	0.41834	-0.0296668	0.997453	0.0974729
S1H_169496012	1H	169496012	0.314678	-0.0386319	0.993746	0.169675
S1H_169711778	1H	169711778	0.297311	-0.0402147	0.990448	0.0613718
S1H_169829294	1H	169829294	0.418339	0.0215561	0.997453	0.249097
S1H_169829296	1H	169829296	0.532407	-0.0375443	0.997453	0.0722022
S1H_169841020	1H	169841020	0.393634	-0.0216427	0.997453	0.425993
S1H_169923615	1H	169923615	0.723395	0.0166089	0.998848	0.0595668
S1H_170054218	1H	170054218	0.0395023	0.130651	0.977216	0.0541516
S1H_170054219	1H	170054219	0.554163	-0.0200944	0.997453	0.111913
S1H_170535682	1H	170535682	0.941136	0.00317428	0.998848	0.0523466
S1H_170690700	1H	170690700	0.718137	0.0196638	0.998848	0.0523466
S1H_170844517	1H	170844517	0.102547	0.0745387	0.982298	0.0848375
S1H_170933924	1H	170933924	0.664036	-0.0216198	0.998108	0.0758123
S1H_171940376	1H	171940376	0.829498	-0.00938823	0.998848	0.0469314
S1H_172573019	1H	172573019	0.178422	0.0730089	0.982298	0.0631769
S1H_172592574	1H	172592574	0.201654	0.0607574	0.982298	0.0830325
S1H_172650045	1H	172650045	0.974925	-0.00119406	0.999658	0.140794
S1H_172762725	1H	172762725	0.0639961	0.0808484	0.982298	0.102888
S1H_172973747	1H	172973747	0.11182	-0.103405	0.982298	0.0541516
S1H_172985393	1H	172985393	0.686558	-0.0140992	0.99873	0.0956679
S1H_173021232	1H	173021232	0.536621	0.0265064	0.997453	0.0956679
S1H_173151824	1H	173151824	0.423228	-0.0432395	0.997453	0.0649819
S1H_173710393	1H	173710393	0.296705	-0.0446329	0.990379	0.0559567
S1H_173998263	1H	173998263	0.131542	0.0546859	0.982298	0.17148
S1H_174673699	1H	174673699	0.446439	-0.0249443	0.997453	0.099278
S1H_174737506	1H	174737506	0.649016	0.0303431	0.997453	0.0577617
S1H_174788136	1H	174788136	0.701001	0.0118674	0.998848	0.283394
S1H_175207567	1H	175207567	0.264646	0.0470787	0.986713	0.108303
S1H_175810140	1H	175810140	0.495569	0.0188055	0.997453	0.3213
S1H_176004294	1H	176004294	0.644287	0.019536	0.997453	0.0902527
S1H_176004351	1H	176004351	0.552509	0.0146016	0.997453	0.494585
S1H_176435280	1H	176435280	0.32472	-0.0287115	0.994166	0.115523
S1H_176491022	1H	176491022	0.815008	-0.00577779	0.998848	0.270758
S1H_176491024	1H	176491024	0.502518	0.0243842	0.997453	0.0685921
S1H_176601263	1H	176601263	0.0796534	-0.0376589	0.982298	0.476534
S1H_176820859	1H	176820859	0.419574	-0.0302784	0.997453	0.173285
S1H_177617138	1H	177617138	0.0252713	0.0945958	0.94547	0.0848375
S1H_177692801	1H	177692801	0.64354	0.0100329	0.997453	0.393502
S1H_178138036	1H	178138036	0.66779	0.0220518	0.998108	0.0758123
S1H_178445954	1H	178445954	0.829498	-0.00938823	0.998848	0.0469314
S1H_178569564	1H	178569564	0.428995	-0.0203594	0.997453	0.364621
S1H_178622767	1H	178622767	0.0546337	-0.0686651	0.982298	0.110108
S1H_178719011	1H	178719011	0.260606	-0.0620986	0.986393	0.0613718
S1H_179224919	1H	179224919	0.919631	-0.00432236	0.998848	0.0523466
S1H_179324203	1H	179324203	0.598429	0.0188445	0.997453	0.131769
S1H_179657622	1H	179657622	0.192724	0.0904285	0.982298	0.0649819
S1H_180193846	1H	180193846	0.0356175	-0.141839	0.973609	0.0541516
S1H_180898896	1H	180898896	0.602512	0.0238729	0.997453	0.0956679
S1H_181548296	1H	181548296	0.473686	-0.0337254	0.997453	0.0794224
S1H_181848355	1H	181848355	0.607239	-0.0189123	0.997453	0.0649819
S1H_181848361	1H	181848361	0.0132466	-0.0573755	0.8932	0.189531
S1H_181886861	1H	181886861	0.0249944	-0.0801479	0.94088	0.110108
S1H_182108438	1H	182108438	0.853766	0.0127821	0.998848	0.0559567
S1H_182171609	1H	182171609	0.399264	0.0221133	0.997453	0.252708
S1H_182456339	1H	182456339	0.843576	0.0108754	0.998848	0.0505415
S1H_183422355	1H	183422355	0.2941	0.0493127	0.988842	0.0866426
S1H_183598163	1H	183598163	0.86243	-0.00610992	0.998848	0.0722022
S1H_184034435	1H	184034435	0.203508	-0.0755219	0.982298	0.0631769
S1H_184034467	1H	184034467	0.285478	0.0367658	0.988037	0.122744
S1H_184710278	1H	184710278	0.907144	0.00303128	0.998848	0.465704
S1H_185034319	1H	185034319	0.293764	-0.0390435	0.988705	0.18231
S1H_185139372	1H	185139372	0.762853	-0.0121918	0.998848	0.119134
S1H_185342329	1H	185342329	0.645313	-0.0113857	0.997453	0.494585
S1H_185395990	1H	185395990	0.0673812	0.0841486	0.982298	0.0812274
S1H_185395999	1H	185395999	0.829498	-0.00938823	0.998848	0.0469314
S1H_185696150	1H	185696150	0.737256	-0.0104903	0.998848	0.277978
S1H_186145189	1H	186145189	0.468364	0.0296568	0.997453	0.0541516
S1H_186190720	1H	186190720	0.569286	0.0199958	0.997453	0.144404
S1H_186192246	1H	186192246	0.136043	-0.0797126	0.982298	0.0649819
S1H_186403764	1H	186403764	0.623712	0.0256442	0.997453	0.0740072
S1H_186722336	1H	186722336	0.0317429	0.0807904	0.961246	0.101083
S1H_187142149	1H	187142149	0.997229	-0.000126032	0.999991	0.0938628
S1H_187142212	1H	187142212	0.548892	-0.0316088	0.997453	0.0613718
S1H_187142316	1H	187142316	0.571527	-0.0326039	0.997453	0.0758123
S1H_187142326	1H	187142326	0.5519	-0.0240994	0.997453	0.0577617
S1H_187316010	1H	187316010	0.483272	-0.0245987	0.997453	0.0866426
S1H_187479197	1H	187479197	0.321692	-0.0553873	0.993746	0.0595668
S1H_187706835	1H	187706835	0.233265	-0.043063	0.98541	0.142599
S1H_187928469	1H	187928469	0.0483418	-0.0753294	0.982298	0.0920578
S1H_188036719	1H	188036719	0.0718657	0.0742623	0.982298	0.142599
S1H_188327892	1H	188327892	0.837761	0.00881199	0.998848	0.0523466
S1H_188421873	1H	188421873	0.495136	0.0199815	0.997453	0.220217
S1H_188695657	1H	188695657	0.292671	-0.0478904	0.988664	0.0866426
S1H_188716950	1H	188716950	0.843602	-0.00716062	0.998848	0.119134
S1H_188854264	1H	188854264	0.44835	-0.0199224	0.997453	0.252708
S1H_189322932	1H	189322932	0.314678	0.0386319	0.993746	0.169675
S1H_189323575	1H	189323575	0.27316	-0.0393629	0.986713	0.108303
S1H_189554658	1H	189554658	0.817946	0.0110881	0.998848	0.0613718
S1H_189554682	1H	189554682	0.478915	-0.0235636	0.997453	0.207581
S1H_190073192	1H	190073192	0.807589	-0.0172052	0.998848	0.0541516
S1H_190738791	1H	190738791	0.0356175	-0.141839	0.973609	0.0541516
S1H_190738837	1H	190738837	0.95444	0.00269774	0.998848	0.0794224
S1H_191175213	1H	191175213	0.645313	-0.0113857	0.997453	0.494585
S1H_191402712	1H	191402712	0.420438	0.0558774	0.997453	0.0577617
S1H_192179758	1H	192179758	0.245373	0.0463149	0.98541	0.0577617
S1H_192180433	1H	192180433	0.428995	0.0203594	0.997453	0.364621
S1H_192336017	1H	192336017	0.479866	-0.0196777	0.997453	0.32491
S1H_192504460	1H	192504460	0.991491	-0.000471305	0.99999	0.0830325
S1H_192601443	1H	192601443	0.304501	0.0437538	0.993746	0.0884477
S1H_192943880	1H	192943880	0.654363	-0.0162076	0.997453	0.140794
S1H_193247718	1H	193247718	0.261066	-0.0360317	0.986393	0.137184
S1H_193258701	1H	193258701	0.223645	-0.058353	0.984585	0.0595668
S1H_193527504	1H	193527504	0.483272	-0.0245987	0.997453	0.0866426
S1H_193622994	1H	193622994	0.905676	0.0048806	0.998848	0.0541516
S1H_193747027	1H	193747027	0.339927	-0.048034	0.994557	0.0722022
S1H_193977193	1H	193977193	0.666328	-0.0153766	0.998108	0.129964
S1H_193977220	1H	193977220	0.0460886	0.0705122	0.982298	0.111913
S1H_194011029	1H	194011029	0.190015	0.0711532	0.982298	0.0631769
S1H_194011038	1H	194011038	0.647305	-0.0161384	0.997453	0.18231
S1H_194105494	1H	194105494	0.0947205	-0.0608472	0.982298	0.173285
S1H_194475823	1H	194475823	0.868788	0.00527624	0.998848	0.104693
S1H_194604387	1H	194604387	0.294107	0.039651	0.988842	0.0613718
S1H_194605861	1H	194605861	0.906899	-0.00539308	0.998848	0.0433213
S1H_194807813	1H	194807813	0.0946355	-0.0858327	0.982298	0.0649819
S1H_195214910	1H	195214910	0.196707	0.063841	0.982298	0.0758123
S1H_195214921	1H	195214921	0.920997	0.00417522	0.998848	0.0559567
S1H_195925138	1H	195925138	0.81873	-0.00990199	0.998848	0.0487365
S1H_196068730	1H	196068730	0.324797	-0.0555454	0.994166	0.0776173
S1H_196369804	1H	196369804	0.192724	-0.0904285	0.982298	0.0649819
S1H_196665848	1H	196665848	0.116486	0.0578718	0.982298	0.162455
S1H_197251648	1H	197251648	0.321948	0.0531212	0.993923	0.0758123
S1H_197267088	1H	197267088	0.764296	0.0158464	0.998848	0.0722022
S1H_197540138	1H	197540138	0.683153	0.0229938	0.998108	0.0559567
S1H_197637513	1H	197637513	0.243746	0.0361756	0.98541	0.131769
S1H_197637527	1H	197637527	0.334556	0.0474181	0.994166	0.0685921
S1H_198071615	1H	198071615	0.238871	0.0553675	0.98541	0.0848375
S1H_198242492	1H	198242492	0.428995	0.0203594	0.997453	0.364621
S1H_198480462	1H	198480462	0.0242511	0.096134	0.938316	0.0830325
S1H_198480465	1H	198480465	0.807589	-0.0172052	0.998848	0.0541516
S1H_198726969	1H	198726969	0.534584	0.0200651	0.997453	0.126354
S1H_198999365	1H	198999365	0.654363	-0.0162076	0.997453	0.140794
S1H_199320514	1H	199320514	0.153129	-0.049836	0.982298	0.0740072
S1H_199670001	1H	199670001	0.202995	0.0453207	0.982298	0.0740072
S1H_199806202	1H	199806202	0.844551	0.00679134	0.998848	0.0974729
S1H_199806262	1H	199806262	0.0460886	0.0705122	0.982298	0.111913
S1H_200147423	1H	200147423	0.263357	0.0556132	0.986713	0.0776173
S1H_200347564	1H	200347564	0.00747047	-0.125705	0.843036	0.102888
S1H_200492403	1H	200492403	0.471813	-0.024917	0.997453	0.0956679
S1H_200609574	1H	200609574	0.0982549	-0.0509676	0.982298	0.158845
S1H_200776712	1H	200776712	0.186323	0.0490966	0.982298	0.155235
S1H_201105433	1H	201105433	0.737256	-0.0104903	0.998848	0.277978
S1H_201336164	1H	201336164	0.418339	0.0215561	0.997453	0.249097
S1H_201687382	1H	201687382	0.843576	-0.0108754	0.998848	0.0505415
S1H_201713508	1H	201713508	0.136147	0.100262	0.982298	0.0649819
S1H_202095069	1H	202095069	0.297647	0.0602983	0.990655	0.0722022
S1H_202499785	1H	202499785	0.553217	0.0259713	0.997453	0.0974729
S1H_202499794	1H	202499794	0.799893	-0.0104506	0.998848	0.0541516
S1H_202499799	1H	202499799	0.731178	0.0132776	0.998848	0.101083
S1H_202681129	1H	202681129	0.764296	-0.0158464	0.998848	0.0722022
S1H_202744118	1H	202744118	0.858771	0.00767181	0.998848	0.0487365
S1H_202744119	1H	202744119	0.314443	-0.0378818	0.993746	0.173285
S1H_203141684	1H	203141684	0.422054	-0.0436453	0.997453	0.0631769
S1H_203432232	1H	203432232	0.807589	-0.0172052	0.998848	0.0541516
S1H_203515273	1H	203515273	0.428995	-0.0203594	0.997453	0.364621
S1H_203515281	1H	203515281	0.532407	-0.0375443	0.997453	0.0722022
S1H_204369710	1H	204369710	0.192095	-0.060613	0.982298	0.0884477
S1H_204662599	1H	204662599	0.196707	-0.063841	0.982298	0.0758123
S1H_205176739	1H	205176739	0.498355	-0.0186342	0.997453	0.323105
S1H_205176755	1H	205176755	0.505481	0.0233453	0.997453	0.0884477
S1H_205176756	1H	205176756	0.502518	0.0243842	0.997453	0.0685921
S1H_205179041	1H	205179041	0.0619067	0.0870323	0.982298	0.104693
S1H_205179044	1H	205179044	0.0398999	0.143174	0.977216	0.0559567
S1H_205681927	1H	205681927	0.645313	-0.0113857	0.997453	0.494585
S1H_205880887	1H	205880887	0.324285	-0.04444	0.994166	0.0866426
S1H_206159395	1H	206159395	0.636204	-0.0234258	0.997453	0.0685921
S1H_206350421	1H	206350421	0.764491	-0.0122579	0.998848	0.140794
S1H_206452281	1H	206452281	0.902012	0.00532056	0.998848	0.0505415
S1H_206870057	1H	206870057	0.474445	-0.0273078	0.997453	0.17148
S1H_207188903	1H	207188903	0.507368	-0.0235191	0.997453	0.131769
S1H_207940938	1H	207940938	0.764296	0.0158464	0.998848	0.0722022
S1H_208038515	1H	208038515	0.948495	-0.00269863	0.998848	0.0505415
S1H_208452630	1H	208452630	0.8173	-0.0086839	0.998848	0.149819
S1H_208913232	1H	208913232	0.186323	-0.0490966	0.982298	0.155235
S1H_209094942	1H	209094942	0.131433	0.0677722	0.982298	0.0613718
S1H_209416630	1H	209416630	0.260606	0.0620986	0.986393	0.0613718
S1H_209416689	1H	209416689	0.268832	-0.0501957	0.986713	0.0776173
S1H_210799977	1H	210799977	0.920782	-0.00340974	0.998848	0.111913
S1H_210830297	1H	210830297	0.453368	-0.0225574	0.997453	0.270758
S1H_210830450	1H	210830450	0.997896	-6.6e-05	0.999991	0.285199
S1H_210830462	1H	210830462	0.455314	0.0182428	0.997453	0.274368
S1H_210830486	1H	210830486	0.318499	-0.0373161	0.993746	0.131769
S1H_211060282	1H	211060282	0.428995	0.0203594	0.997453	0.364621
S1H_211086361	1H	211086361	0.532407	0.0375443	0.997453	0.0722022
S1H_211117960	1H	211117960	0.196707	-0.063841	0.982298	0.0758123
S1H_211117970	1H	211117970	0.0503546	-0.0699118	0.982298	0.113718
S1H_211124958	1H	211124958	0.418339	-0.0215561	0.997453	0.249097
S1H_211211096	1H	211211096	0.141311	0.0705282	0.982298	0.0613718
S1H_211413594	1H	211413594	0.0356175	0.141839	0.973609	0.0541516
S1H_211413612	1H	211413612	0.876324	-0.00875119	0.998848	0.0487365
S1H_211413677	1H	211413677	0.78812	-0.0106414	0.998848	0.0613718
S1H_211413685	1H	211413685	0.902012	0.00532056	0.998848	0.0505415
S1H_211532068	1H	211532068	0.502518	0.0243842	0.997453	0.0685921
S1H_211778868	1H	211778868	0.102593	0.0400408	0.982298	0.388087
S1H_211778890	1H	211778890	0.142277	0.0394547	0.982298	0.259928
S1H_212099661	1H	212099661	0.447485	0.0266429	0.997453	0.0884477
S1H_212236304	1H	212236304	0.256339	-0.0529595	0.986075	0.0866426
S1H_212279120	1H	212279120	0.654363	0.0162076	0.997453	0.140794
S1H_212289878	1H	212289878	0.666328	0.0153766	0.998108	0.129964
S1H_212296989	1H	212296989	0.769685	-0.0124647	0.998848	0.0523466
S1H_212348643	1H	212348643	0.478646	0.0176815	0.997453	0.411552
S1H_212349372	1H	212349372	0.00277079	0.148164	0.785992	0.0938628
S1H_212403395	1H	212403395	0.961579	0.00329506	0.999032	0.0559567
S1H_212403428	1H	212403428	0.709535	0.0138568	0.998848	0.113718
S1H_212458898	1H	212458898	0.727056	-0.00809225	0.998848	0.451264
S1H_212588412	1H	212588412	0.448817	0.0288772	0.997453	0.17148
S1H_213429133	1H	213429133	0.42356	-0.0433692	0.997453	0.0631769
S1H_213515411	1H	213515411	0.35835	-0.0447939	0.994557	0.0776173
S1H_213817139	1H	213817139	0.119663	0.0560326	0.982298	0.17509
S1H_214015063	1H	214015063	0.831789	0.00641285	0.998848	0.144404
S1H_214519785	1H	214519785	0.564309	0.0198604	0.997453	0.108303
S1H_214622637	1H	214622637	0.804364	-0.0061246	0.998848	0.310469
S1H_214749156	1H	214749156	0.0832514	-0.079542	0.982298	0.0776173
S1H_214781885	1H	214781885	0.991383	0.000269177	0.99999	0.388087
S1H_214987347	1H	214987347	0.324301	-0.0457999	0.994166	0.0884477
S1H_215009638	1H	215009638	0.418339	-0.0215561	0.997453	0.249097
S1H_215081900	1H	215081900	0.816268	0.0109146	0.998848	0.0794224
S1H_215311229	1H	215311229	0.131847	-0.0847633	0.982298	0.066787
S1H_216638318	1H	216638318	0.829498	-0.00938823	0.998848	0.0469314
S1H_217262989	1H	217262989	0.860948	-0.00747395	0.998848	0.0523466
S1H_217262995	1H	217262995	0.201654	-0.0607574	0.982298	0.0830325
S1H_217294666	1H	217294666	0.0126816	-0.108967	0.886361	0.0830325
S1H_218099922	1H	218099922	0.215963	-0.030625	0.984585	0.413357
S1H_218099963	1H	218099963	0.193177	-0.0314371	0.982298	0.287004
S1H_218099968	1H	218099968	0.516502	0.0224961	0.997453	0.0758123
S1H_218106236	1H	218106236	0.725858	-0.0141143	0.998848	0.0577617
S1H_218106278	1H	218106278	0.654363	0.0162076	0.997453	0.140794
S1H_218106283	1H	218106283	0.119951	-0.0529581	0.982298	0.158845
S1H_218362113	1H	218362113	0.978414	0.000911615	0.999658	0.138989
S1H_218913552	1H	218913552	0.440534	0.026168	0.997453	0.119134
S1H_218954424	1H	218954424	0.216565	0.0604988	0.984585	0.0776173
S1H_220317797	1H	220317797	0.483272	-0.0245987	0.997453	0.0866426
S1H_220409562	1H	220409562	0.194122	-0.0474482	0.982298	0.111913
S1H_220534658	1H	220534658	0.283971	0.0283998	0.988037	0.265343
S1H_220741084	1H	220741084	0.102785	-0.113173	0.982298	0.0505415
S1H_221107820	1H	221107820	0.691988	0.0164819	0.998848	0.0523466
S1H_221267366	1H	221267366	0.0843499	0.0418921	0.982298	0.400722
S1H_221451491	1H	221451491	0.22941	-0.077582	0.984717	0.0685921
S1H_221664984	1H	221664984	0.463414	0.0431137	0.997453	0.0758123
S1H_221673533	1H	221673533	0.997229	-0.000126032	0.999991	0.0938628
S1H_221875133	1H	221875133	0.873762	-0.00355339	0.998848	0.344765
S1H_221929605	1H	221929605	0.633952	0.0233477	0.997453	0.0703971
S1H_223475039	1H	223475039	0.2941	0.0493127	0.988842	0.0866426
S1H_223691381	1H	223691381	0.0970371	-0.0751857	0.982298	0.0812274
S1H_223691433	1H	223691433	0.50444	-0.0191652	0.997453	0.189531
S1H_223697132	1H	223697132	0.204035	-0.0689168	0.982298	0.0613718
S1H_223699801	1H	223699801	0.696511	-0.0119981	0.998848	0.142599
S1H_224080978	1H	224080978	0.0413276	0.0828218	0.982298	0.0938628
S1H_224080982	1H	224080982	0.196707	0.063841	0.982298	0.0758123
S1H_224192938	1H	224192938	0.106267	0.0542708	0.982298	0.119134
S1H_224193205	1H	224193205	0.511601	-0.0342035	0.997453	0.0740072
S1H_224439824	1H	224439824	0.662268	-0.0151089	0.998108	0.110108
S1H_224514491	1H	224514491	0.641562	-0.0157609	0.997453	0.0902527
S1H_224654877	1H	224654877	0.61543	-0.0211861	0.997453	0.0505415
S1H_224659971	1H	224659971	0.7159	0.0181396	0.998848	0.0613718
S1H_224816786	1H	224816786	0.293895	-0.0400194	0.988776	0.17148
S1H_224924029	1H	224924029	0.0454035	-0.0853012	0.982298	0.272563
S1H_224995104	1H	224995104	0.0398999	0.143174	0.977216	0.0559567
S1H_224995112	1H	224995112	0.471288	0.0187811	0.997453	0.258123
S1H_225040234	1H	225040234	0.902012	0.00532056	0.998848	0.0505415
S1H_225570573	1H	225570573	0.190808	0.0307615	0.982298	0.48556
S1H_225709101	1H	225709101	0.666328	-0.0153766	0.998108	0.129964
S1H_226149495	1H	226149495	0.203152	-0.0340538	0.982298	0.265343
S1H_226333830	1H	226333830	0.199575	-0.0407727	0.982298	0.140794
S1H_226349907	1H	226349907	0.0953577	0.0572246	0.982298	0.122744
S1H_226495518	1H	226495518	0.843576	-0.0108754	0.998848	0.0505415
S1H_226615802	1H	226615802	0.647583	-0.0160742	0.997453	0.0830325
S1H_226916392	1H	226916392	0.532407	0.0375443	0.997453	0.0722022
S1H_227478287	1H	227478287	0.901916	0.00311891	0.998848	0.303249
S1H_227556136	1H	227556136	0.106951	-0.0582544	0.982298	0.17509
S1H_227747534	1H	227747534	0.252526	-0.0406977	0.986075	0.155235
S1H_228100931	1H	228100931	0.648393	0.0178211	0.997453	0.106498
S1H_228108256	1H	228108256	0.774631	0.0107504	0.998848	0.0722022
S1H_228181195	1H	228181195	0.38416	0.0352899	0.996125	0.0613718
S1H_228202614	1H	228202614	0.407361	0.035191	0.997453	0.0505415
S1H_228460460	1H	228460460	0.606368	-0.0175589	0.997453	0.0794224
S1H_228460993	1H	228460993	0.721235	0.0142329	0.998848	0.0631769
S1H_228461030	1H	228461030	0.0560785	-0.0626689	0.982298	0.115523
S1H_228530806	1H	228530806	0.0643384	-0.0606455	0.982298	0.0938628
S1H_228870541	1H	228870541	0.10019	-0.0402828	0.982298	0.393502
S1H_229113629	1H	229113629	0.587445	0.0277684	0.997453	0.0722022
S1H_229227689	1H	229227689	0.191917	0.0604699	0.982298	0.0794224
S1H_229328491	1H	229328491	0.463275	0.0201047	0.997453	0.247292
S1H_229352562	1H	229352562	0.0185356	0.0826556	0.91929	0.104693
S1H_229649922	1H	229649922	0.408814	-0.0291286	0.997453	0.0722022
S1H_230204231	1H	230204231	0.756993	-0.0117514	0.998848	0.176895
S1H_230350378	1H	230350378	0.715182	-0.0133245	0.998848	0.128159
S1H_230953784	1H	230953784	0.61543	0.0211861	0.997453	0.0505415
S1H_231188660	1H	231188660	0.028896	-0.0707063	0.95541	0.0902527
S1H_231724669	1H	231724669	0.237965	-0.0317089	0.98541	0.263538
S1H_231856298	1H	231856298	0.167515	0.0442284	0.982298	0.135379
S1H_231911048	1H	231911048	0.916742	-0.00686039	0.998848	0.0740072
S1H_231932827	1H	231932827	0.892463	-0.00560496	0.998848	0.0541516
S1H_232028300	1H	232028300	0.0589871	-0.0649947	0.982298	0.117329
S1H_232028314	1H	232028314	0.0466284	-0.0823793	0.982298	0.0866426
S1H_232287840	1H	232287840	0.0152381	-0.128707	0.911796	0.0487365
S1H_232575351	1H	232575351	0.537057	-0.0197658	0.997453	0.119134
S1H_232733990	1H	232733990	0.647583	-0.0160742	0.997453	0.0830325
S1H_232966228	1H	232966228	0.988371	-0.000525397	0.999972	0.0956679
S1H_233363905	1H	233363905	0.691923	0.0165593	0.998848	0.0541516
S1H_233363941	1H	233363941	0.594903	0.0210795	0.997453	0.0595668
S1H_234265371	1H	234265371	0.660033	-0.0202793	0.998108	0.102888
S1H_234348506	1H	234348506	0.74949	0.0130612	0.998848	0.0649819
S1H_234356013	1H	234356013	0.143508	-0.0318479	0.982298	0.445848
S1H_234439945	1H	234439945	0.590778	0.0135389	0.997453	0.310469
S1H_234449517	1H	234449517	0.82282	-0.0116529	0.998848	0.0722022
S1H_234449545	1H	234449545	0.269423	0.0485835	0.986713	0.0902527
S1H_234480431	1H	234480431	0.511707	-0.0368441	0.997453	0.0577617
S1H_234487802	1H	234487802	0.544435	0.0245528	0.997453	0.102888
S1H_234537235	1H	234537235	0.764296	0.0158464	0.998848	0.0722022
S1H_234537238	1H	234537238	0.831685	-0.0145794	0.998848	0.0559567
S1H_234670130	1H	234670130	0.638167	0.0176882	0.997453	0.0974729
S1H_234960940	1H	234960940	0.540752	0.0298437	0.997453	0.0902527
S1H_235115845	1H	235115845	0.955625	0.002157	0.998848	0.120939
S1H_235115927	1H	235115927	0.757807	0.0115078	0.998848	0.0884477
S1H_235656565	1H	235656565	0.0109631	0.124421	0.876339	0.0956679
S1H_235835551	1H	235835551	0.736689	-0.0159961	0.998848	0.0920578
S1H_236217108	1H	236217108	0.0516987	-0.0930272	0.982298	0.0956679
S1H_236363060	1H	236363060	0.336245	0.0355803	0.994247	0.144404
S1H_236413079	1H	236413079	0.435104	0.0211538	0.997453	0.247292
S1H_237425983	1H	237425983	0.824214	0.00921939	0.998848	0.0523466
S1H_237654360	1H	237654360	0.237965	-0.0317089	0.98541	0.263538
S1H_237961815	1H	237961815	0.050653	0.0926706	0.982298	0.0812274
S1H_238101007	1H	238101007	0.219642	0.0719608	0.984585	0.0577617
S1H_238289355	1H	238289355	0.483984	0.0255166	0.997453	0.0703971
S1H_238289376	1H	238289376	0.0732735	-0.0620456	0.982298	0.115523
S1H_238367724	1H	238367724	0.666328	0.0153766	0.998108	0.129964
S1H_238570817	1H	238570817	0.160501	0.0338226	0.982298	0.292419
S1H_238570823	1H	238570823	0.814313	-0.0100441	0.998848	0.0866426
S1H_238690199	1H	238690199	0.791987	-0.00671758	0.998848	0.306859
S1H_238690225	1H	238690225	0.682668	-0.014065	0.998108	0.0866426
S1H_239273456	1H	239273456	0.400744	-0.0318208	0.997453	0.173285
S1H_239298944	1H	239298944	0.691086	0.00894457	0.998848	0.435018
S1H_239691919	1H	239691919	0.275209	-0.025926	0.986713	0.480144
S1H_239719273	1H	239719273	0.636043	-0.0188179	0.997453	0.0577617
S1H_239870654	1H	239870654	0.395369	-0.0379198	0.997453	0.102888
S1H_239903442	1H	239903442	0.667345	0.0131267	0.998108	0.144404
S1H_239904967	1H	239904967	0.240386	0.054252	0.98541	0.106498
S1H_240117916	1H	240117916	0.483118	0.0187704	0.997453	0.169675
S1H_240168579	1H	240168579	0.00928248	-0.12608	0.853668	0.0974729
S1H_240168584	1H	240168584	0.807589	-0.0172052	0.998848	0.0541516
S1H_240168606	1H	240168606	0.617294	-0.0128454	0.997453	0.270758
S1H_240292972	1H	240292972	0.0356175	0.141839	0.973609	0.0541516
S1H_240539652	1H	240539652	0.226851	0.0441192	0.984717	0.104693
S1H_240907060	1H	240907060	0.96945	0.000887845	0.999642	0.350181
S1H_240907063	1H	240907063	0.511707	0.0368441	0.997453	0.0577617
S1H_242325783	1H	242325783	0.601351	-0.0272413	0.997453	0.0740072
S1H_242325837	1H	242325837	0.054415	-0.0910815	0.982298	0.0866426
S1H_242325861	1H	242325861	0.89162	-0.00480106	0.998848	0.126354
S1H_242342644	1H	242342644	0.902012	0.00532056	0.998848	0.0505415
S1H_242342689	1H	242342689	0.532407	0.0375443	0.997453	0.0722022
S1H_242723525	1H	242723525	0.825407	-0.00925247	0.998848	0.0541516
S1H_242744852	1H	242744852	0.903347	-0.00618695	0.998848	0.0541516
S1H_242820467	1H	242820467	0.219642	-0.0719608	0.984585	0.0577617
S1H_243030452	1H	243030452	0.237965	0.0317089	0.98541	0.263538
S1H_243607831	1H	243607831	0.823034	0.00567313	0.998848	0.305054
S1H_243880271	1H	243880271	0.167023	0.0618713	0.982298	0.0776173
S1H_243952468	1H	243952468	0.232526	-0.0319827	0.98541	0.245487
S1H_243953288	1H	243953288	0.274249	-0.0387347	0.986713	0.108303
S1H_243953329	1H	243953329	0.946195	0.00265885	0.998848	0.0577617
S1H_244161607	1H	244161607	0.237225	0.0333231	0.98541	0.314079
S1H_244331658	1H	244331658	0.117268	-0.0731409	0.982298	0.0758123
S1H_244480340	1H	244480340	0.232892	0.0441403	0.98541	0.173285
S1H_244572019	1H	244572019	0.834329	-0.00891069	0.998848	0.0505415
S1H_244882954	1H	244882954	0.45281	-0.0171653	0.997453	0.355596
S1H_245380829	1H	245380829	0.140066	0.0619928	0.982298	0.129964
S1H_245925956	1H	245925956	0.261116	-0.052426	0.986393	0.104693
S1H_245948697	1H	245948697	0.112381	-0.0436383	0.982298	0.357401
S1H_246099561	1H	246099561	0.0875781	0.0621747	0.982298	0.17509
S1H_246099588	1H	246099588	0.807589	-0.0172052	0.998848	0.0541516
S1H_246172912	1H	246172912	0.306996	-0.0474242	0.993746	0.0433213
S1H_246806670	1H	246806670	0.0536463	0.130795	0.982298	0.0523466
S1H_247044116	1H	247044116	0.618079	0.0196039	0.997453	0.148014
S1H_247262159	1H	247262159	0.686631	-0.0138711	0.99873	0.0794224
S1H_247800457	1H	247800457	0.309398	-0.0330635	0.993746	0.0938628
S1H_247800465	1H	247800465	0.83895	-0.00842064	0.998848	0.0577617
S1H_248068068	1H	248068068	0.989057	0.000506603	0.99999	0.111913
S1H_248068069	1H	248068069	0.288376	-0.0289143	0.98849	0.241877
S1H_248068072	1H	248068072	0.424617	-0.0423913	0.997453	0.0740072
S1H_248068172	1H	248068172	0.693804	0.0156316	0.998848	0.0577617
S1H_248291764	1H	248291764	0.964874	0.00156081	0.999523	0.0794224
S1H_248343936	1H	248343936	0.753042	0.015701	0.998848	0.0758123
S1H_248343968	1H	248343968	0.840355	-0.00722501	0.998848	0.173285
S1H_248343988	1H	248343988	0.771725	0.00677702	0.998848	0.33213
S1H_249572145	1H	249572145	0.606549	-0.0256417	0.997453	0.0884477
S1H_249572159	1H	249572159	0.973176	0.00155864	0.999658	0.099278
S1H_249572195	1H	249572195	0.946195	0.00265885	0.998848	0.0577617
S1H_249586889	1H	249586889	0.315816	0.0306515	0.993746	0.203971
S1H_249586921	1H	249586921	0.200545	-0.0801661	0.982298	0.0685921
S1H_249885476	1H	249885476	0.689593	0.0170715	0.998848	0.0577617
S1H_250037492	1H	250037492	0.94145	-0.002538	0.998848	0.0974729
S1H_250442174	1H	250442174	0.706782	0.0144034	0.998848	0.142599
S1H_250452366	1H	250452366	0.0917407	-0.0520649	0.982298	0.202166
S1H_250741613	1H	250741613	0.285912	-0.0481014	0.988037	0.101083
S1H_251002677	1H	251002677	0.969615	0.00114203	0.999642	0.110108
S1H_251066170	1H	251066170	0.222209	0.0805856	0.984585	0.0451264
S1H_251277431	1H	251277431	0.117268	0.0731409	0.982298	0.0758123
S1H_251277441	1H	251277441	0.152949	0.0499684	0.982298	0.111913
S1H_251282261	1H	251282261	0.955344	-0.00123349	0.998848	0.386282
S1H_251285499	1H	251285499	0.88633	0.0080207	0.998848	0.0487365
S1H_252027269	1H	252027269	0.519339	0.015991	0.997453	0.268953
S1H_252330296	1H	252330296	0.834546	-0.00791643	0.998848	0.169675
S1H_252330318	1H	252330318	0.792581	0.00578175	0.998848	0.350181
S1H_252406688	1H	252406688	0.352131	-0.0370642	0.994557	0.148014
S1H_252418977	1H	252418977	0.844884	0.00686114	0.998848	0.0740072
S1H_252419002	1H	252419002	0.949213	-0.00300418	0.998848	0.0776173
S1H_252433110	1H	252433110	0.219642	0.0719608	0.984585	0.0577617
S1H_252435768	1H	252435768	0.320576	-0.0434038	0.993746	0.0505415
S1H_252613101	1H	252613101	0.258248	-0.0340122	0.986393	0.110108
S1H_252613105	1H	252613105	0.864152	-0.0069896	0.998848	0.0559567
S1H_252622215	1H	252622215	0.424493	0.0467344	0.997453	0.0794224
S1H_253101053	1H	253101053	0.737309	0.0152797	0.998848	0.0830325
S1H_253235868	1H	253235868	0.762436	0.00683632	0.998848	0.389892
S1H_253235887	1H	253235887	0.778058	0.0063888	0.998848	0.34296
S1H_253887899	1H	253887899	0.945269	-0.00147116	0.998848	0.438628
S1H_254055565	1H	254055565	0.243093	0.0441953	0.98541	0.151625
S1H_254216084	1H	254216084	0.534343	-0.0223467	0.997453	0.0758123
S1H_254292369	1H	254292369	0.807589	0.0172052	0.998848	0.0541516
S1H_254577820	1H	254577820	0.00319299	0.146075	0.790837	0.0722022
S1H_254577824	1H	254577824	0.764296	-0.0158464	0.998848	0.0722022
S1H_254577847	1H	254577847	0.0761173	-0.0649259	0.982298	0.166065
S1H_254577850	1H	254577850	0.629934	-0.018615	0.997453	0.0613718
S1H_254650494	1H	254650494	0.900563	-0.00391022	0.998848	0.108303
S1H_254675026	1H	254675026	0.201836	0.0399308	0.982298	0.198556
S1H_254966763	1H	254966763	0.929573	-0.00341404	0.998848	0.0613718
S1H_255058199	1H	255058199	0.100164	0.0704449	0.982298	0.117329
S1H_255325733	1H	255325733	0.0756446	-0.0674591	0.982298	0.15343
S1H_255325737	1H	255325737	0.339474	0.0345079	0.994557	0.17148
S1H_255795902	1H	255795902	0.596146	0.0120716	0.997453	0.413357
S1H_255795929	1H	255795929	0.259497	0.0363733	0.986393	0.205776
S1H_256132562	1H	256132562	0.176765	-0.0549737	0.982298	0.138989
S1H_256459081	1H	256459081	0.778914	-0.0144775	0.998848	0.0685921
S1H_256470457	1H	256470457	0.066899	-0.0978833	0.982298	0.0830325
S1H_256518953	1H	256518953	0.742957	-0.0122508	0.998848	0.0649819
S1H_256688795	1H	256688795	0.478812	-0.0278683	0.997453	0.137184
S1H_256735513	1H	256735513	0.650583	0.0209521	0.997453	0.099278
S1H_256735515	1H	256735515	0.0233877	-0.115915	0.938316	0.0649819
S1H_257078572	1H	257078572	0.818983	-0.00523751	0.998848	0.418773
S1H_257183935	1H	257183935	0.311253	0.0371048	0.993746	0.066787
S1H_257183947	1H	257183947	0.565353	-0.0138838	0.997453	0.283394
S1H_258334253	1H	258334253	0.279748	-0.0691371	0.986713	0.0758123
S1H_258612261	1H	258612261	0.435656	0.017412	0.997453	0.34657
S1H_258834348	1H	258834348	0.94888	0.00263329	0.998848	0.0541516
S1H_258877328	1H	258877328	0.999174	2.35E-05	0.999998	0.440433
S1H_258937241	1H	258937241	0.933856	0.00265994	0.998848	0.0902527
S1H_258937258	1H	258937258	0.452334	-0.0276343	0.997453	0.15704
S1H_259087842	1H	259087842	0.56997	-0.0187351	0.997453	0.140794
S1H_259087869	1H	259087869	0.737309	0.0152797	0.998848	0.0830325
S1H_259203459	1H	259203459	0.0356175	0.141839	0.973609	0.0541516
S1H_259203462	1H	259203462	0.464304	-0.0336774	0.997453	0.101083
S1H_259203476	1H	259203476	0.398783	0.024839	0.997453	0.212996
S1H_259767051	1H	259767051	0.764296	-0.0158464	0.998848	0.0722022
S1H_260080148	1H	260080148	0.588346	0.0251559	0.997453	0.0541516
S1H_260095844	1H	260095844	0.144583	0.0507737	0.982298	0.113718
S1H_260095884	1H	260095884	0.706297	-0.0147501	0.998848	0.0631769
S1H_260516607	1H	260516607	0.192944	0.0522041	0.982298	0.151625
S1H_261247334	1H	261247334	0.410704	-0.0363419	0.997453	0.126354
S1H_261415782	1H	261415782	0.0947205	-0.0608472	0.982298	0.173285
S1H_261777935	1H	261777935	0.0748464	0.0505399	0.982298	0.267148
S1H_261777953	1H	261777953	0.574141	-0.0154093	0.997453	0.263538
S1H_261937040	1H	261937040	0.616623	0.0158223	0.997453	0.101083
S1H_262303019	1H	262303019	0.523658	-0.0265442	0.997453	0.0505415
S1H_262557944	1H	262557944	0.191605	0.0398448	0.982298	0.115523
S1H_262776030	1H	262776030	0.117821	0.101396	0.982298	0.0740072
S1H_262826772	1H	262826772	0.559105	-0.0214567	0.997453	0.0722022
S1H_262878442	1H	262878442	0.519163	-0.0255811	0.997453	0.117329
S1H_262976348	1H	262976348	0.843058	0.004594	0.998848	0.382671
S1H_263190281	1H	263190281	0.444067	0.0316256	0.997453	0.102888
S1H_263190322	1H	263190322	0.307865	-0.0512779	0.993746	0.0685921
S1H_264136394	1H	264136394	0.90725	-0.00472178	0.998848	0.0577617
S1H_264136412	1H	264136412	0.41187	-0.0253306	0.997453	0.119134
S1H_264144714	1H	264144714	0.969547	0.001024	0.999642	0.162455
S1H_264332647	1H	264332647	0.669436	0.0157271	0.998108	0.0685921
S1H_264714038	1H	264714038	0.511543	-0.0151748	0.997453	0.395307
S1H_264714050	1H	264714050	0.628233	0.0256198	0.997453	0.0613718
S1H_264760614	1H	264760614	0.485394	-0.0180238	0.997453	0.330325
S1H_265968128	1H	265968128	0.294901	-0.0267967	0.98929	0.314079
S1H_266661155	1H	266661155	0.571661	0.0258034	0.997453	0.0613718
S1H_266860665	1H	266860665	0.34482	-0.0395289	0.994557	0.0830325
S1H_267117410	1H	267117410	0.179957	0.081543	0.982298	0.0631769
S1H_267383795	1H	267383795	0.263158	-0.0467886	0.986713	0.0902527
S1H_267383860	1H	267383860	0.334035	0.0557772	0.994166	0.0595668
S1H_267438130	1H	267438130	0.791183	-0.00996604	0.998848	0.0613718
S1H_267635228	1H	267635228	0.843576	0.0108754	0.998848	0.0505415
S1H_267993629	1H	267993629	0.266664	0.0358204	0.986713	0.0884477
S1H_268286391	1H	268286391	0.809773	0.0158553	0.998848	0.0505415
S1H_268564364	1H	268564364	0.525011	0.0260331	0.997453	0.0595668
S1H_268718860	1H	268718860	0.642903	0.0112238	0.997453	0.245487
S1H_269242283	1H	269242283	0.344283	-0.0363221	0.994557	0.066787
S1H_269313695	1H	269313695	0.783378	-0.00673555	0.998848	0.341155
S1H_269383848	1H	269383848	0.380799	-0.0398162	0.996125	0.0830325
S1H_269383876	1H	269383876	0.823196	-0.00529709	0.998848	0.32491
S1H_269419955	1H	269419955	0.720383	-0.0109049	0.998848	0.185921
S1H_269449179	1H	269449179	0.229923	-0.0650933	0.984717	0.0830325
S1H_269572795	1H	269572795	0.676333	-0.0144825	0.998108	0.126354
S1H_269572803	1H	269572803	0.61136	0.0143654	0.997453	0.198556
S1H_269572807	1H	269572807	0.951449	0.00169455	0.998848	0.176895
S1H_269572813	1H	269572813	0.628233	0.0256198	0.997453	0.0613718
S1H_269831858	1H	269831858	0.595613	-0.016872	0.997453	0.113718
S1H_270105913	1H	270105913	0.916877	0.00448087	0.998848	0.0541516
S1H_270150266	1H	270150266	0.551587	-0.0230255	0.997453	0.111913
S1H_270479829	1H	270479829	0.78466	-0.00704467	0.998848	0.285199
S1H_270574109	1H	270574109	0.481094	0.0225306	0.997453	0.148014
S1H_270574124	1H	270574124	0.045351	-0.0672479	0.982298	0.138989
S1H_270574133	1H	270574133	0.76083	0.00859831	0.998848	0.187726
S1H_270606733	1H	270606733	0.347226	0.0394565	0.994557	0.0469314
S1H_270670862	1H	270670862	0.910942	0.00283324	0.998848	0.290614
S1H_270675140	1H	270675140	0.683371	0.0163641	0.998108	0.0938628
S1H_270732474	1H	270732474	0.0436916	-0.132348	0.982298	0.0559567
S1H_270732475	1H	270732475	0.262073	0.032516	0.986713	0.202166
S1H_270732479	1H	270732479	0.960392	-0.00289876	0.999032	0.0577617
S1H_270732498	1H	270732498	0.757095	0.0139629	0.998848	0.0722022
S1H_271379317	1H	271379317	0.45022	-0.0172815	0.997453	0.33213
S1H_271379337	1H	271379337	0.588523	0.0129866	0.997453	0.310469
S1H_271379347	1H	271379347	0.405416	0.0195674	0.997453	0.357401
S1H_272182097	1H	272182097	0.77181	0.00761752	0.998848	0.214801
S1H_272182098	1H	272182098	0.154068	0.0530834	0.982298	0.0631769
S1H_272182114	1H	272182114	0.599091	-0.012608	0.997453	0.33574
S1H_272497811	1H	272497811	0.639761	-0.0133055	0.997453	0.142599
S1H_272560024	1H	272560024	0.73527	0.0132106	0.998848	0.0613718
S1H_272997110	1H	272997110	0.309426	-0.0421815	0.993746	0.0559567
S1H_273390560	1H	273390560	0.871651	0.00386183	0.998848	0.288809
S1H_273390565	1H	273390565	0.28193	0.0453093	0.988037	0.0541516
S1H_273422758	1H	273422758	0.587698	-0.023425	0.997453	0.0830325
S1H_273422788	1H	273422788	0.401272	-0.0588751	0.997453	0.0595668
S1H_273868947	1H	273868947	0.603874	0.0129957	0.997453	0.245487
S1H_273868952	1H	273868952	0.603383	0.0144053	0.997453	0.155235
S1H_274084692	1H	274084692	0.787463	0.00673597	0.998848	0.261733
S1H_274085241	1H	274085241	0.57154	-0.015442	0.997453	0.234657
S1H_274085627	1H	274085627	0.454807	0.0191037	0.997453	0.323105
S1H_274085644	1H	274085644	0.944921	-0.00185339	0.998848	0.176895
S1H_274587976	1H	274587976	0.650386	0.0179291	0.997453	0.0866426
S1H_274718166	1H	274718166	0.638298	0.0136296	0.997453	0.176895
S1H_275177344	1H	275177344	0.779054	-0.0117941	0.998848	0.0559567
S1H_275320193	1H	275320193	0.0737743	-0.116367	0.982298	0.0740072
S1H_275463060	1H	275463060	0.989778	0.000517175	0.99999	0.0938628
S1H_275463095	1H	275463095	0.192093	-0.0536584	0.982298	0.0613718
S1H_275463197	1H	275463197	0.843051	-0.00564178	0.998848	0.212996
S1H_275470626	1H	275470626	0.912966	-0.00589702	0.998848	0.0523466
S1H_276001053	1H	276001053	0.836777	-0.00539044	0.998848	0.200361
S1H_276280787	1H	276280787	0.440483	-0.0310943	0.997453	0.0848375
S1H_276803089	1H	276803089	0.562882	0.0165203	0.997453	0.176895
S1H_276825338	1H	276825338	0.683371	0.0163641	0.998108	0.0938628
S1H_276871015	1H	276871015	0.760696	-0.0131011	0.998848	0.0685921
S1H_277237768	1H	277237768	0.693852	0.0103704	0.998848	0.355596
S1H_277303355	1H	277303355	0.395851	0.04756	0.997453	0.0812274
S1H_277303399	1H	277303399	0.407048	-0.0214774	0.997453	0.290614
S1H_277403089	1H	277403089	0.962387	0.00199733	0.999032	0.0613718
S1H_277734530	1H	277734530	0.757433	-0.00853056	0.998848	0.209386
S1H_277849428	1H	277849428	0.283423	0.0433017	0.988037	0.0577617
S1H_277984055	1H	277984055	0.831591	0.0103968	0.998848	0.0577617
S1H_279288045	1H	279288045	0.375528	0.0375043	0.996125	0.0685921
S1H_279332532	1H	279332532	0.118237	0.052442	0.982298	0.0974729
S1H_279395353	1H	279395353	0.886809	-0.00356566	0.998848	0.31769
S1H_279431909	1H	279431909	0.96092	0.0024197	0.999032	0.0577617
S1H_279795693	1H	279795693	0.864338	0.00431836	0.998848	0.319495
S1H_279915533	1H	279915533	0.604383	-0.0185503	0.997453	0.0830325
S1H_279915931	1H	279915931	0.417269	-0.0321462	0.997453	0.0649819
S1H_280029228	1H	280029228	0.879075	0.00432819	0.998848	0.146209
S1H_280105628	1H	280105628	0.307689	0.0323813	0.993746	0.16426
S1H_280105721	1H	280105721	0.843051	-0.00564178	0.998848	0.212996
S1H_280107883	1H	280107883	0.147943	-0.0874184	0.982298	0.0758123
S1H_280223935	1H	280223935	0.835069	-0.0107488	0.998848	0.0541516
S1H_280248568	1H	280248568	0.836992	-0.00626817	0.998848	0.115523
S1H_280288313	1H	280288313	0.784132	0.00885808	0.998848	0.1787
S1H_280289717	1H	280289717	0.213221	-0.0521688	0.984585	0.0559567
S1H_280488491	1H	280488491	0.958296	0.00122333	0.999032	0.315884
S1H_280775705	1H	280775705	0.899333	-0.00433504	0.998848	0.0830325
S1H_280775711	1H	280775711	0.797214	0.0102557	0.998848	0.0577617
S1H_280850397	1H	280850397	0.962232	-0.00197601	0.999032	0.0541516
S1H_280850410	1H	280850410	0.721734	0.00915844	0.998848	0.288809
S1H_281028138	1H	281028138	0.118927	-0.0621871	0.982298	0.0595668
S1H_281116938	1H	281116938	0.355492	-0.024346	0.994557	0.245487
S1H_281116948	1H	281116948	0.581723	-0.0209211	0.997453	0.0649819
S1H_281324089	1H	281324089	0.226212	-0.0461071	0.984717	0.0649819
S1H_282212386	1H	282212386	0.639827	0.0192328	0.997453	0.0595668
S1H_282552961	1H	282552961	0.704722	-0.00935665	0.998848	0.33574
S1H_282810806	1H	282810806	0.0654386	0.0750887	0.982298	0.0703971
S1H_282834899	1H	282834899	0.398771	-0.02954	0.997453	0.0902527
S1H_282834958	1H	282834958	0.642391	-0.0111825	0.997453	0.314079
S1H_282834962	1H	282834962	0.438575	0.0239488	0.997453	0.126354
S1H_282917044	1H	282917044	0.474674	0.0248021	0.997453	0.0866426
S1H_282929496	1H	282929496	0.962954	-0.00189774	0.999132	0.0685921
S1H_282929526	1H	282929526	0.484411	0.0348762	0.997453	0.0776173
S1H_283412421	1H	283412421	0.505432	-0.0245482	0.997453	0.0740072
S1H_283412443	1H	283412443	0.883118	0.00708794	0.998848	0.0613718
S1H_283439856	1H	283439856	0.910785	-0.00502619	0.998848	0.0487365
S1H_283562094	1H	283562094	0.45174	-0.0238277	0.997453	0.120939
S1H_283901180	1H	283901180	0.308336	0.0284244	0.993746	0.18231
S1H_283901183	1H	283901183	0.319493	0.0394953	0.993746	0.0595668
S1H_284180594	1H	284180594	0.821248	-0.00554345	0.998848	0.406137
S1H_284180609	1H	284180609	0.927662	-0.00384324	0.998848	0.0649819
S1H_285122779	1H	285122779	0.656326	0.0223731	0.99763	0.0884477
S1H_285202238	1H	285202238	0.331429	-0.0282017	0.994166	0.133574
S1H_285202257	1H	285202257	0.316267	-0.062674	0.993746	0.0758123
S1H_285455581	1H	285455581	0.976267	-0.000976571	0.999658	0.129964
S1H_285455606	1H	285455606	0.393962	-0.0259354	0.997453	0.110108
S1H_285455658	1H	285455658	0.321427	-0.0243805	0.993746	0.232852
S1H_285455670	1H	285455670	0.417269	-0.0321462	0.997453	0.0649819
S1H_285468719	1H	285468719	0.741991	-0.00981565	0.998848	0.120939
S1H_285709423	1H	285709423	0.804937	0.00773383	0.998848	0.108303
S1H_285709468	1H	285709468	0.911731	-0.00288443	0.998848	0.191336
S1H_286128114	1H	286128114	0.551623	-0.0217722	0.997453	0.0812274
S1H_286128120	1H	286128120	0.986228	-0.000453055	0.999669	0.220217
S1H_286128123	1H	286128123	0.554566	-0.0379927	0.997453	0.0577617
S1H_286297065	1H	286297065	0.374495	0.0317984	0.996125	0.0722022
S1H_286297070	1H	286297070	0.728265	-0.0109497	0.998848	0.120939
S1H_286297105	1H	286297105	0.949711	-0.00220101	0.998848	0.0794224
S1H_286365634	1H	286365634	0.434149	0.0194229	0.997453	0.281588
S1H_286365663	1H	286365663	0.622	-0.0143078	0.997453	0.149819
S1H_286365675	1H	286365675	0.161876	-0.0678788	0.982298	0.0722022
S1H_286396112	1H	286396112	0.722812	-0.00945175	0.998848	0.250903
S1H_286396115	1H	286396115	0.672597	0.00930351	0.998108	0.389892
S1H_286396136	1H	286396136	0.832252	-0.00856928	0.998848	0.0577617
S1H_287141034	1H	287141034	0.583403	-0.0251238	0.997453	0.0613718
S1H_287141039	1H	287141039	0.925817	0.0023796	0.998848	0.258123
S1H_287141071	1H	287141071	0.527835	-0.0164658	0.997453	0.274368
S1H_287344103	1H	287344103	0.865203	-0.00399438	0.998848	0.32852
S1H_287514175	1H	287514175	0.015821	0.0808037	0.915978	0.0920578
S1H_287514179	1H	287514179	0.20037	-0.0468869	0.982298	0.108303
S1H_287578587	1H	287578587	0.609339	0.0126652	0.997453	0.263538
S1H_287684362	1H	287684362	0.415705	0.0171337	0.997453	0.442238
S1H_287869948	1H	287869948	0.803942	0.00609897	0.998848	0.194946
S1H_288003621	1H	288003621	0.481899	0.0291113	0.997453	0.0541516
S1H_288208999	1H	288208999	0.7311	0.00742432	0.998848	0.386282
S1H_288505193	1H	288505193	0.540489	0.0195126	0.997453	0.0938628
S1H_288543426	1H	288543426	0.526521	0.0176051	0.997453	0.144404
S1H_288543465	1H	288543465	0.097477	0.0510083	0.982298	0.149819
S1H_288543498	1H	288543498	0.818652	-0.00675911	0.998848	0.108303
S1H_288712422	1H	288712422	0.826516	0.00526239	0.998848	0.261733
S1H_289345882	1H	289345882	0.313235	0.0339701	0.993746	0.0938628
S1H_289625570	1H	289625570	0.811385	-0.00828204	0.998848	0.0830325
S1H_289927605	1H	289927605	0.459482	0.0255433	0.997453	0.0920578
S1H_291365445	1H	291365445	0.664906	0.0133645	0.998108	0.173285
S1H_291591829	1H	291591829	0.250717	-0.0400562	0.986075	0.111913
S1H_292039675	1H	292039675	0.209403	0.0536454	0.983236	0.0703971
S1H_292039740	1H	292039740	0.981183	0.000817219	0.999658	0.0902527
S1H_292039765	1H	292039765	0.0567143	0.0616613	0.982298	0.129964
S1H_292820739	1H	292820739	0.524338	-0.0149315	0.997453	0.319495
S1H_292945901	1H	292945901	0.646539	0.0303701	0.997453	0.0577617
S1H_293031766	1H	293031766	0.165966	0.0489094	0.982298	0.0830325
S1H_293803580	1H	293803580	0.742782	-0.00985034	0.998848	0.180505
S1H_294043642	1H	294043642	0.495636	0.0372999	0.997453	0.0577617
S1H_294197591	1H	294197591	0.696064	0.00858551	0.998848	0.305054
S1H_294853686	1H	294853686	0.334081	0.0341278	0.994166	0.0812274
S1H_294860587	1H	294860587	0.0839847	0.0544165	0.982298	0.140794
S1H_294867379	1H	294867379	0.944256	-0.00282	0.998848	0.0884477
S1H_294939724	1H	294939724	0.406647	-0.0336567	0.997453	0.0884477
S1H_294939744	1H	294939744	0.329239	-0.0399649	0.994166	0.0559567
S1H_295061961	1H	295061961	0.34069	0.0270275	0.994557	0.135379
S1H_295061994	1H	295061994	0.785136	-0.00686667	0.998848	0.258123
S1H_295140534	1H	295140534	0.592353	0.0190725	0.997453	0.0776173
S1H_295569203	1H	295569203	0.729388	-0.00835722	0.998848	0.32852
S1H_295569236	1H	295569236	0.507005	-0.0181749	0.997453	0.203971
S1H_295707163	1H	295707163	0.880731	-0.00752688	0.998848	0.0613718
S1H_295712789	1H	295712789	0.843576	-0.0108754	0.998848	0.0505415
S1H_296025719	1H	296025719	0.906743	-0.00270233	0.998848	0.364621
S1H_296101062	1H	296101062	0.855528	0.00716616	0.998848	0.117329
S1H_296294092	1H	296294092	0.427058	-0.0456897	0.997453	0.0794224
S1H_297121390	1H	297121390	0.258067	-0.0326929	0.986393	0.151625
S1H_297130245	1H	297130245	0.585439	0.0206508	0.997453	0.0812274
S1H_297575171	1H	297575171	0.112092	0.0512442	0.982298	0.133574
S1H_298000053	1H	298000053	0.648317	-0.0139864	0.997453	0.106498
S1H_298048463	1H	298048463	0.823134	-0.00533766	0.998848	0.337545
S1H_298048548	1H	298048548	0.430787	0.0248146	0.997453	0.0974729
S1H_298526565	1H	298526565	0.5044	0.0245179	0.997453	0.0685921
S1H_298697284	1H	298697284	0.462976	-0.0283304	0.997453	0.0631769
S1H_298697286	1H	298697286	0.395516	-0.0375754	0.997453	0.0487365
S1H_298882881	1H	298882881	0.928374	0.00616096	0.998848	0.0559567
S1H_299145104	1H	299145104	0.392815	-0.0333221	0.997453	0.0703971
S1H_299170349	1H	299170349	0.501901	0.0372666	0.997453	0.0830325
S1H_299170671	1H	299170671	0.974769	0.000685926	0.999658	0.418773
S1H_299393928	1H	299393928	0.938258	-0.00266892	0.998848	0.111913
S1H_299423300	1H	299423300	0.78527	-0.0100391	0.998848	0.0974729
S1H_299445932	1H	299445932	0.662771	-0.0155067	0.998108	0.0920578
S1H_299952006	1H	299952006	0.68583	0.014052	0.998499	0.110108
S1H_300252669	1H	300252669	0.526276	0.0227661	0.997453	0.135379
[truncated: 35,339 more rows]
