# Supplementary material for: Identification and association mapping of sources of stem rust resistance in the wild barley diversity panel effective against virulent isolates from the Pacific Northwest
Source: G3 (Bethesda). 2025 Dec 20;16(3):jkaf300. doi: 10.1093/g3journal/jkaf300 (PMC12958803; doi:10.1093/g3journal/jkaf300)
Supplement: jkaf300_Supplementary_Data [file jkaf300_supplementary_data.zip › Supplementary_Table_S5_G3-2025-405973.xlsx]

## Sheet: Sheet1
Loci	Chra	NS Flanking Marker Leftb	NS Flanking Marker Rightc	Startd	Stope	Length of QTL (bp)	NS Flanking Marker Left sequence f	NS Flanking Marker Right squenceg
WQRpg-1H01	1H	1H_482440664	1H_482701994	449731128	449952864	221736	CAGGCGAATTTGCTGTGCAGAACACGACACAGGCCTGCAGAGAACAGTATACCAGCAGCAGATGCTTTGCTGCCACCGGCTCTGCATCTCCGGACAGCCAGAAAATAGCGCATACGCAGCG	AGACTAGACGGCCGGATTCCTTCTCCTCGCCATTGATACGTTCCCTTGACGATATGAATAAAAGGCCACGTATGGAATCTGGATAGCCTCGCCGACGACATGCAAGCACGGGTGTGGGTGGATT
WQRpg-1H02	1H	1H_492403325	1H_492949454	458583174	459175839	592665	CCTGAGTTTAAGTCGCTATATAATTTTAAGGCTGCAGCGCACATGCGCAAATGCAAAGTTGTCATAGTTTCGTCTTTATTTTTTCACAAAATTTTAAAAATGTACTTTTAGAAAATATTGT	GGTTGTATTACTGCAGGTCACCTGGCTGAAATTTGAGTTATGCCGATTGCTAGAGGAGAGAAGGTCAGCTGTTCTCAGGTACATTCTCTGTATTTTCATGATTGATTTTTGTCACAGG
WQRpg-2H01	2H	2H_43141026	2H_43643423	37171462	38185674	1014212	GCGAGGCAGCCCACGATGGCATTGTATGGAAGTCCGATGTGCGCCACATCAAAGTTAATGTGCTCAGTGTGATAGTTATCGCGTGTGCCGAAGGTGACCGGGAGGCAAACCTGCCCTAGCTGGACGG	TCCAGCGGCGCAAGGTTGCTCCGTTGCTGTCGCCGCCAGACGCCAGTCCAGGGGCAGACGCCGGCGCGGAGCTGCGCGGCGAACGTTGAGTCAACGCCCGTGTCATTGTAGTCTGTAGACATGGGTGCGGAA
WQRpg-2H02	2H	2H_748795045	2H_749146360	649513235	649629745	116510	TACGTGCTCTTCCTGCAGGGAAATGGATACATATATACTGCAACTAGCAGTAGTAGGAGTACAATCTATTGGCAAGTTGCGCGTCGGAATAATCGTCGGGGAAAGGGAAGAGCACGCAGCCAA	GATCAATCATACCCGGTTTAAACAATTTTTATTTCCGGAGCGAGGTAAACAGTTGTTTTCATAATAAACTTTTATACTTATTTTAAATAAGTATATATTCCTATAGTTGTAATTAATATATTTTT
WQRpg-3H01	3H	3H_623151055	3H_623130349	554988311	555009291	20980	ACGGCACGCGATGGATGGTGGCCGGCCTGGTGGGTGCAAAAGCTTCGCCTTTCTGCAAGGACCTTAATTAACAAAGGCGGCACCGGAGCCCGGAGTATATTATTATTATTATTATTATTATTATTATTA	CGGCGAGGTGACCTCCGGAGCCTCGAGCTCCTCCTCGCCAAGCGCACGGGCCTCCGCGGCCGCGACCAGTACGGGCTGACGGCGCTCCACGTGGCCGCGATCAAGGGCCACTGCGACGCCATCGC
WQRpg-5H01	5H	5H_434313992	5H_436715200	387352312	389450126	2097814	TTTTTTACAGGTTATCTACAGGGCCACTGCTATGATCTGTATGTGATCGTTACTCATTCCTGCAAAAGCTAGGAGCCTATGGTTATTGGGTCTGCCCGATGGGAGATGATAGCTCGGGATATCT	TCAATTCAACCACACCTGAAAGACTTAGTATCTGCAGCAAAGTATCAGCAGCAGAGTAGTGTGATACCAACAGTAGCAACAGTAACCAGTAGCAGCAAAGTGGCAGCAGTAACAGCAGTAGCGGCAAA
WQRpg-5H02	5H	5H_596832619	5H_596737846	526215034	526348315	133281	ACATTGTGTTAGCATTGTCTGACACGCGATGCCATGCGAGCTGCAGGCCCGCTGCTGAACGGGAACTTCGAGTACGCGCCCAACAGGTCCCAGATGAACGGCACGAGGGTGACGGGGGCGAGCGC	CGTGATGAGGCCGGCGCAATGGATCCCGCTCCCACCGCCTGACCAGGGTCATCCGTCGCCTGACGAGGGTCATTATGAGAAGTGCCTGCCTGTCTTGCAGGCGCAGTGGGGGCGCCGGTTAGCTGACGCGTGTA
WQRpg-5H03	5H	5H_612252784	5H_612544172	538562697	538786432	223735	CTTGATTAGCTAATCCTCAAATGGTGGCTACACCTATACTGCCGTAATGCATGCATCTGCAGGTTAATTAGCAGGAGACGAGCATTTATAGGCTAAACACATGATCACTAGGCTAGGCGGTGCAGT	GCAACTTTCCTGCAGGTCTGTTGCAACATTCAATTTGAGGTTGTGGCCTGGAGACCTCCTAGGATCAAAGGGGTGTGCTGGATGGGCGAGATGTAACCCCAATGAGATCCCTGTATAGAATTTCTTTC
WQRpg-6H01	6H	6H_576542402	6H_576763387	555456531	555606413	149882	CGATGCAGCCTTATCCCCTGCAGACAAGGCTTGCACACAACACAAGTGCACTCCCCATGTAGCCCTCACTTCAACTCATAAGCGAGAAAAGCATGGGCAAGGCCACAGCATGCCTACAGCACCAG	TGCTTGCTTCCTTCCGGACTGCGTGCCTGTCTAAAATTTAGCTCTGTCGCCTTAGCTTTTCCTCTTCGTATTATGTTTGGACCGCTCCTCTAAGTGGGCAGTTGTATAAGACATGGTTTGGTTTCA
WQRpg-7H01	7H	7H_106221408	7H_107993555	101851228	103256366	1405138	CGTAAGTCGAGCGGACTAATTCTACTAGTATCGGCTGGTGGTACTCGGCGGCATGGTGCTGCAGTGTATTAGCGGCGACCGCGGCGTGCTCAGCAGTTTGCGCGCAGGAAGGTGGTGTCGCAGGGCGTCGTGG	CCGTCGTCGTCGCCGTTGCCGCCCGCTCCACCGCTGTCCTTGCTGCACCCCTGCCCTGGGTTGTCGTGGCGAACGGGGTTCGAAGGCCCCGACGCCCACTCATCGATGTCGTCGAGGATGACGACGCCGCC
WQRpg-7H02	7H	7H_447607063	7H_448344263	432787762	433513113	725351	ACAAACAAGGGACAAAGACGATAGGTGATAGATCGGCGCAGCCAATAGGGTATCTGAAGGTGCGGCGTCGTGATGAGTGGGTGCGGGCGTGCGGCAGCCGGCAGCGACCCAGCGACCCAACGGCAATCAGC	AGTTCTTCGTCACAGTCGGAGCTGCGTTGTCTAATTGCGGGTCGACATGTCGTCGTTTAAGGTGGGCTTTGTCCTGAGTGTTTCAGTTGATGGGAGCAGGCTTTGTCCTAGTTGTTTTGATTTTTGTCC
WQRpg-7H03	7H	7H_631744993	7H_631927734	604520030	604653039	133009	GGTTGTACGTTGACACGGGCTTGCCTGTGGTTTGGTTTGTGCTTTGAGCTGTTTGCTTCGGTTGTGAAGCGGTCTTGTGGCTCTATGCCGTGACCTCTCACCATCCTGGCAGAATTTAGACAAGGCTT	CTCTGCAGCGGCATCCCGAAGCACGCAGCCTTTTCCCCTCCCCATTTTGATTCTCTCCGTTTCCACGATCCCTTCTCCGGTCGACCCCCGGAAAACCACCAAGGAAAGAGAAGGCCATGTGCAGATGC
aChromosome
bNon-significant (NS) Flanking marker left based on Plink LD anayalis
cNon-significant (NS) Flanking marker right based on Plink LD anayalis
dStart posistion of QTL based on Morex V3
eEnd posistion of QTL based on Morex V3
