# Supplementary material for: Identification and association mapping of sources of stem rust resistance in the wild barley diversity panel effective against virulent isolates from the Pacific Northwest
Source: G3 (Bethesda). 2025 Dec 20;16(3):jkaf300. doi: 10.1093/g3journal/jkaf300 (PMC12958803; doi:10.1093/g3journal/jkaf300)
Supplement: jkaf300_Supplementary_Data [file jkaf300_supplementary_data.zip › Supplementary_Table_S6_G3-2025-405973.xlsx]

## Sheet: Sheet1
QTL	Accession		Starta		Stopb	Length of QTL (bp)	Number of Genesc	Candidate Gene	Gene Discription
Chromosome 1H
WQRpg-1H01	WBDC-78	1H	451901883	1H	452147847	245964	4
	WBDC-103	1H	457173632	1H	457389570	215938	4
	WBDC-133	1H	453799248	1H	454027604	228356	4
	WBDC-184	1H	459562018	1H	459833603	271585	6
	WBDC-199	1H	453130022	1H	453351761	221739	4
	WBDC-207	1H	451990705	1H	452251328	260623	4
	WBDC-237	1H	451454261	1H	451701608	247347	4
	WBDC-348	1H	452887331	1H	455360307	2472976	50	HORVU.WBDC348.PROJ.1HG00041590	Putative disease resistance protein RGA
	WBDC-349	1H	455137920	1H	453152322	-1985598	27	HORVU.WBDC349.PROJ.1HG00043210	Leucine-rich repeat protein kinase family protein
	Morex v3	1H	449731128	1H	449952864	221736	4
--------------------------------------------------------------------------------------------------------------------------------------------------------------------------------------------------------------------------------
WQRpg-1H02	WBDC-78	1H	461053780	1H	461679504	625724	10
	WBDC-103	1H	466173134	1H	466758580	585446	14
	WBDC-133	1H	462803515	1H	463329150	525635	12
	WBDC-184	1H	468445988	1H	469079574	633586	11
	WBDC-199	1H	462060787	1H	462597262	536475	15
	WBDC-207	1H	460827807	1H	461423542	595735	12
	WBDC-237	1H	460241260	1H	460839110	597850	14
	WBDC-348	1H	464030106	1H	464564824	534718	13
	WBDC-349	1H	-	1H	468227737	-
	Morex v3	1H	458583174	1H	459175839	592665	15
Chromosome 2H
WQRpg-2H01	WBDC-78	2H	34975975	2H	35918254	942279	12
	WBDC-103	2H	36081858	2H	37058117	976259	15	HORVU.WBDC103.PROJ.2HG00071190	LRR receptor-like serine/threonine-protein kinase FLS2
	WBDC-133	2H	37043004	2H	38000610	957606	12
	WBDC-184	2H	35973929	2H	36888216	914287	11
	WBDC-199	2H	35843529	2H	36839593	996064	13
	WBDC-207	2H	40831263	2H	41821261	989998	12
	WBDC-237	2H	37160049	2H	38073113	913064	11
	WBDC-348	2H	40897288	2H	41866476	969188	14
	WBDC-349	2H	40047473	2H	41015598	968125	16
	Morex v3	2H	37171462	2H	38185674	1014212	11
--------------------------------------------------------------------------------------------------------------------------------------------------------------------------------------------------------------------------------
WQRpg-2H02	WBDC-78	2H	640102030	2H	640196056	94026	0
	WBDC-103	2H	645319792	2H	645376929	57137	0
	WBDC-133	2H	644351746	2H	644421858	70112	0
	WBDC-184	2H	649425849	2H	649527259	101410	0
	WBDC-199	2H	645292865	2H	645378095	85230	0
	WBDC-207	2H	648798495	2H	648916205	117710	1
	WBDC-237	2H	640324797	2H	640383010	58213	0
	WBDC-348	2H	652115369	2H	652227234	111865	1
	WBDC-349	2H	647839443	2H	648757171	917728	22	HORVU.WBDC349.PROJ.2HG00134960	Proline-rich receptor-like protein kinase
	Morex v3	2H	649513235	2H	649629745	116510	0
Chromosome 3H
WQRpg-3H01	WBDC-78	3H	562718309	3H	562743512	25203	1
	WBDC-103	3H	567097116	3H	567117956	20840	1
	WBDC-133	3H	558429477	3H	558454372	24895	1
	WBDC-184	3H	576065441	3H	576086874	21433	1
	WBDC-199	3H	560580724	3H	560603121	22397	1
	WBDC-207	3H	563299767	3H	563320983	21216	1
	WBDC-237	3H	566734392	3H	566759611	25219	1
	WBDC-348	3H	563618200	3H	563639652	21452	1
	WBDC-349	3H	569341227	3H	569365798	24571	1
	Morex v3	3H	554988311	3H	555009291	20980	1
Chromosome 5H
WQRpg-5H01	WBDC-78	5H	387440371	5H	389594821	2154450	15
	WBDC-103	5H	396493558	5H	398675593	2182035	17
	WBDC-133	5H	384116163	5H	386216020	2099857	16
	WBDC-184	5H	406549064	5H	320256923	-86292141	100+
	WBDC-199	5H	391016622	5H	393123968	2107346	12
	WBDC-207	5H	392001623	5H	394124971	2123348	17
	WBDC-237	5H	397574432	5H	399732691	2158259	18
	WBDC-348	5H	387567420	5H	389685356	2117936	16
	WBDC-349	5H	389884289	5H	392030912	2146623	16
	Morex v3	5H	387352312	5H	389456949	2104637	9
--------------------------------------------------------------------------------------------------------------------------------------------------------------------------------------------------------------------------------
WQRpg-5H02	WBDC-78	5H	525555404	5H	525680753	125349	6
	WBDC-103	5H	535111031	5H	535264851	153820	7
	WBDC-133	5H	519798557	5H	519901639	103082	6
	WBDC-184	5H	542175040	5H	542308321	133281	7
	WBDC-199	5H	532165709	5H	532280500	114791	6
	WBDC-207	5H	526953552	5H	527078917	125365	6
	WBDC-237	5H	537216501	5H	537341931	125430	6
	WBDC-348	5H	525857698	5H	525974498	116800	6
	WBDC-349	5H	529530942	5H	529664912	133970	6
	Morex v3	5H	526215034	5H	526348315	133281	6
--------------------------------------------------------------------------------------------------------------------------------------------------------------------------------------------------------------------------------
WQRpg-5H03	WBDC-78	5H	537491888	5H	537694597	202709	10	HORVU.WBDC078.PROJ.5HG00325940	F-box family protein
	WBDC-103	5H	547352757	5H	547534376	181619	9
	WBDC-133	5H	531573211	5H	531770836	197625	10
	WBDC-184	5H	554122239	5H	554349155	226916	11	HORVU.WBDC184.PROJ.5HG00325190	F-box family protein
	WBDC-199	5H	544295491	5H	544504097	208606	8	HORVU.WBDC199.PROJ.5HG00325990	F-box family protein
	WBDC-207	5H	538860323	5H	539051638	191315	9
	WBDC-237	5H	548881828	5H	549054899	173071	9	HORVU.WBDC237.PROJ.5HG00326840	F-box family protein
	WBDC-348	5H	537873642	5H	538095760	222118	10	HORVU.WBDC348.PROJ.5HG00323190	F-box family protein
	WBDC-349	5H	541564343	5H	541768617	204274	10	HORVU.WBDC349.PROJ.5HG00326440	F-box family protein
	Morex v3	5H	538562697	5H	538786432	223735	9	HORVU.MOREX.r3.5HG0515150.1	F-box family protein
Chromosome 6H
WQRpg-6H01	WBDC-78	6H	556315584	3H	253435021	-		HORVU.WBDC078.PROJ.6HG00398930	Leucine-rich receptor-like protein kinase family protein
	WBDC-103	6H	569203755	3H	259321235	-		HORVU.WBDC103.PROJ.6HG00395610	Leucine-rich receptor-like protein kinase family protein
	WBDC-133	6H	547826237	6H	547982264	156027	7
	WBDC-184	6H	549897321	6H	550035826	138505	6
	WBDC-199	6H	550255349	6H	550406784	151435	6
	WBDC-207	6H	560500277	6H	560630003	129726	6
	WBDC-237	6H	568160701	3H	255725627	-
	WBDC-348	6H	577479196	6H	577616224	137028	6
	WBDC-349	6H	554192145	6H	554320375	128230	7
	Morex v3	6H	555456531	6H	555606413	149882	8	HORVU.MOREX.r3.6HG0630680.1	Leucine-rich receptor family protein
Chromosome 7H
WQRpg-7H01	WBDC-78	7H	100553077	7H	102067447	1514370	16
	WBDC-103	7H	102946082	7H	104573714	1627632	14
	WBDC-133	7H	100103964	7H	101696351	1592387	17
	WBDC-184	7H	105652242	7H	107062188	1409946	17	HORVU.WBDC184.PROJ.7HG00422790	pantothenate kinase
	WBDC-199	7H	102956884	7H	104357598	1400714	17
	WBDC-207	7H	101379301	7H	102893752	1514451	18	HORVU.WBDC207.PROJ.7HG00426220	TTF-type zinc finger protein with HAT dimerization domain-containing protein
	WBDC-237	7H	103331310	7H	104808981	1477671	14
	WBDC-348	7H	105864730	7H	107279437	1414707	15
	WBDC-349	7H	107494737	7H	108943415	1448678	15
	Morex v3	7H	101851228	7H	103256366	1405138	15
--------------------------------------------------------------------------------------------------------------------------------------------------------------------------------------------------------------------------------
WQRpg-7H02	WBDC-78	7H	427775770	7H	428474370	698600	13	HORVU.WBDC078.PROJ.7HG00445690	Serine/threonine-protein kinase SMG1
	WBDC-103	7H	436351468	7H	436979491	628023	18	HORVU.WBDC103.PROJ.5HG00298530	serine/threonine-protein kinase
	WBDC-133	7H	428477874	7H	429161156	683282	11	HORVU.WBDC133.PROJ.7HG00443880	Serine/threonine-protein kinase SMG1
	WBDC-184	7H	437397582	7H	438076846	679264	6
	WBDC-199	7H	432025321	7H	432733375	708054	9
	WBDC-207	7H	431975569	7H	432583859	608290	8
	WBDC-237	7H	429697227	7H	430354418	657191	11
	WBDC-348	7H	439152538	7H	439784787	632249	7	HORVU.WBDC348.PROJ.7HG00444120	Serine/threonine-protein kinase SMG1
	WBDC-349	7H	438652636	7H	439307731	655095	7
	Morex v3	7H	432787762	7H	433513113	725351	5
--------------------------------------------------------------------------------------------------------------------------------------------------------------------------------------------------------------------------------
WQRpg-7H03	WBDC-78	7H	600058838	7H	600191667	132829	4
	WBDC-103	7H	608066378	7H	608217176	150798	5
	WBDC-133	7H	601261414	7H	601419915	158501	5
	WBDC-184	7H	616485589	7H	616658851	173262	6
	WBDC-199	7H	600222132	7H	600381244	159112	7
	WBDC-207	7H	602005652	7H	602129788	124136	5
	WBDC-237	7H	597660878	7H	597799968	139090	5
	WBDC-348	7H	609341009	7H	609494467	153458	6
	WBDC-349	7H	609316988	7H	609447123	130135	5
	Morex v3	7H	604520030	7H	604653039	133009	4
aStart of the delimited region using flanking marker
bEnd of the delimited region using flanking marker
cNumber of genes found in the delimited region using the Pangenome v2 (Jayakodi et al. 2024)
